# Supplementary material for: 2-Di­phenyl­phosphanyl-1-methyl-1H-benzimidazole
Source: Acta Crystallogr Sect E Struct Rep Online. 2013 Jul 31;69(Pt 8):o1364. doi: 10.1107/S1600536813020588 (PMC3793838; doi:10.1107/S1600536813020588)
Supplement: Supplementary file 1 [file e-69-o1364-sup1.cif]

##############################################################################
#                                                                            #
# This CIF contains the data in a paper accepted for publication in          #
# Acta Crystallographica Section E. It conforms to the requirements of       #
# Notes for Authors for Acta Crystallographica Section E, and has been       #
# peer reviewed under the auspices of the IUCr Commission on Journals.       #
#                                                                            #
# Full details of the Crystallographic Information File format               #
# are given in the paper "The Crystallographic Information File (CIF):       #
# a New Standard Archive File for Crystallography" by S. R. Hall, F. H.      #
# Allen and I. D. Brown [Acta Cryst. (1991), A47, 655-685].                  #
#                                                                            #
# The current version of the core CIF dictionary is obtainable from          #
# ftp://ftp.iucr.org/pub/cif_core.dic.                                       #
#                                                                            #
# Software is freely available for graphical display of the structure(s)     #
# in this CIF. For information consult the CIF software page                 #
# http://www.iucr.org/resources/cif/software.                                #
#                                                                            #
# This file may be used for bona fide research purposes within the           #
# scientific community so long as proper attribution is given to the journal # 
# article from which it was obtained.                                        #
#                                                                            #
##############################################################################
data_I
_audit_creation_method     SHELXL-97
_chemical_name_systematic
;
2-Diphenylphosphanyl-1-methyl-1<i>H</i>-benzimidazole
;
_chemical_name_common     ?
_chemical_formula_moiety     'C20 H18 N2 P'
_chemical_formula_sum     'C20 H18 N2 P'
_chemical_formula_iupac     'C20 H18 N2 P'
_chemical_formula_weight     317.33
_chemical_melting_point     ?
_symmetry_cell_setting     triclinic
_symmetry_space_group_name_H-M     'P -1'
_symmetry_space_group_name_hall     '-P 1'
loop_
    _symmetry_equiv_pos_as_xyz
    'x, y, z'
    '-x, -y, -z'
_cell_length_a     9.574(2)
_cell_length_b     9.904(3)
_cell_length_c     10.513(3)
_cell_angle_alpha     74.215(7)
_cell_angle_beta     67.172(7)
_cell_angle_gamma     70.346(7)
_cell_volume     853.6(4)
_cell_formula_units_Z     2
_cell_measurement_reflns_used     3787
_cell_measurement_theta_min     2.21
_cell_measurement_theta_max     24.04
_cell_measurement_temperature     200(2)
_cell_special_details     ?
_exptl_crystal_description     plate
_exptl_crystal_colour     colourless
_exptl_crystal_size_max     0.50
_exptl_crystal_size_mid     0.50
_exptl_crystal_size_min     0.05
_exptl_crystal_density_diffrn     1.235
_exptl_crystal_density_meas     ?
_exptl_crystal_density_method     'not measured'
_exptl_crystal_F_000     334
_exptl_absorpt_coefficient_mu     0.162
_exptl_absorpt_correction_type     multi-scan
_exptl_absorpt_process_details     '(SADABS; Bruker, 2008)'
_exptl_absorpt_correction_T_min     0.9235
_exptl_absorpt_correction_T_max     0.9920
_exptl_special_details     ?
_diffrn_ambient_temperature     200(2)
_diffrn_radiation_type     MoK\a
_diffrn_radiation_wavelength     0.71073
_diffrn_radiation_source     'fine-focus sealed tube'
_diffrn_radiation_monochromator     graphite
_diffrn_measurement_device_type     'Bruker SMART X2S'
_diffrn_measurement_method     'automatic'
_diffrn_detector_area_resol_mean     ?
_diffrn_reflns_number     8036
_diffrn_reflns_av_R_equivalents     0.0266
_diffrn_reflns_av_sigmaI/netI     0.0283
_diffrn_reflns_theta_min     2.13
_diffrn_reflns_theta_max     25.08
_diffrn_reflns_theta_full     25.08
_diffrn_measured_fraction_theta_max     0.976
_diffrn_measured_fraction_theta_full     0.976
_diffrn_reflns_limit_h_min     -11
_diffrn_reflns_limit_h_max     11
_diffrn_reflns_limit_k_min     -11
_diffrn_reflns_limit_k_max     11
_diffrn_reflns_limit_l_min     -12
_diffrn_reflns_limit_l_max     12
_diffrn_standards_number     0
_diffrn_standards_interval_count     0
_diffrn_standards_interval_time     0
_refine_special_details
;
Refinement of <i>F</i>^2^ against ALL reflections. The weighted <i>R</i>-factor
<i>wR</i> and goodness of fit <i>S</i> are based on <i>F</i>^2^, conventional
<i>R</i>-factors <i>R</i> are based on <i>F</i>, with <i>F</i> set to zero for
negative <i>F</i>^2^. The threshold expression of <i>F</i>^2^ >
\s(<i>F</i>^2^) is used only for calculating <i>R</i>-factors(gt) <i>etc</i>.
and is not relevant to the choice of reflections for refinement.
<i>R</i>-factors based on <i>F</i>^2^ are statistically about twice as large
as those based on <i>F</i>, and <i>R</i>- factors based on ALL data will be
even larger.
;
_reflns_number_total     2973
_reflns_number_gt     2497
_reflns_threshold_expression     I>2sigma(I)
_refine_ls_structure_factor_coef     Fsqd
_refine_ls_matrix_type     full
_refine_ls_R_factor_all     0.0481
_refine_ls_R_factor_gt     0.0404
_refine_ls_wR_factor_gt     0.1111
_refine_ls_wR_factor_ref     0.1177
_refine_ls_goodness_of_fit_ref     1.061
_refine_ls_restrained_S_all     1.061
_refine_ls_number_reflns     2973
_refine_ls_number_parameters     212
_refine_ls_number_restraints     0
_refine_ls_hydrogen_treatment     mixed
_refine_ls_weighting_scheme     calc
_refine_ls_weighting_details
         'calc w=1/[\s^2^(Fo^2^)+(0.0576P)^2^+0.2237P] where P=(Fo^2^+2Fc^2^)/3'
_atom_sites_solution_hydrogens     geom
_atom_sites_solution_primary     direct
_atom_sites_solution_secondary     difmap
_refine_ls_shift/su_max     0.000
_refine_ls_shift/su_mean     0.000
_refine_diff_density_max     0.297
_refine_diff_density_min     -0.177
_refine_ls_extinction_method     none
_refine_ls_extinction_coef     ?
loop_
    _atom_type_symbol
    _atom_type_description
    _atom_type_scat_dispersion_real
    _atom_type_scat_dispersion_imag
    _atom_type_scat_source
    'C' 'C' 0.0033 0.0016
                         'International Tables Vol C Tables 4.2.6.8 and 6.1.1.4'
    'H' 'H' 0.0000 0.0000
                         'International Tables Vol C Tables 4.2.6.8 and 6.1.1.4'
    'N' 'N' 0.0061 0.0033
                         'International Tables Vol C Tables 4.2.6.8 and 6.1.1.4'
    'P' 'P' 0.1023 0.0942
                         'International Tables Vol C Tables 4.2.6.8 and 6.1.1.4'
_computing_data_collection     'SMART Bruker, 2008)'
_computing_cell_refinement     'SAINT (Bruker, 2008)'
_computing_data_reduction     'SAINT (Bruker, 2008)'
_computing_structure_solution     'SHELXS97 (Sheldrick, 2008)'
_computing_structure_refinement     'SHELXL97 (Sheldrick, 2008)'
_computing_molecular_graphics     'JMol (Hanson, 2010)'
_computing_publication_material     'publcif (Westrip, 2010)'
loop_
    _atom_site_type_symbol
    _atom_site_label
    _atom_site_fract_x
    _atom_site_fract_y
    _atom_site_fract_z
    _atom_site_U_iso_or_equiv
    _atom_site_adp_type
    _atom_site_calc_flag
    _atom_site_refinement_flags
    _atom_site_occupancy
    _atom_site_symmetry_multiplicity
    _atom_site_disorder_assembly
    _atom_site_disorder_group
    P P1 0.78385(6) 0.78051(5) 0.17374(6) 0.05124(19) Uani d . 1 1 . .
    N N1 0.70104(17) 0.53236(16) 0.18024(16) 0.0448(4) Uani d . 1 1 . .
    N N2 0.73242(17) 0.53550(18) 0.37950(16) 0.0511(4) Uani d . 1 1 . .
    C C1 0.73869(19) 0.6038(2) 0.24516(19) 0.0449(4) Uani d . 1 1 . .
    C C2 0.6711(2) 0.4084(2) 0.27610(19) 0.0461(4) Uani d . 1 1 . .
    C C3 0.6890(2) 0.4095(2) 0.4008(2) 0.0489(5) Uani d . 1 1 . .
    C C4 0.6339(3) 0.2909(2) 0.2604(2) 0.0617(5) Uani d . 1 1 . .
    H H4 0.6225 0.2878 0.1755 0.074 Uiso calc R 1 1 . .
    C C5 0.6143(3) 0.1788(3) 0.3722(3) 0.0731(6) Uani d . 1 1 . .
    H H5 0.5911 0.0965 0.3631 0.088 Uiso calc R 1 1 . .
    C C6 0.6276(3) 0.1836(3) 0.4966(3) 0.0754(7) Uani d . 1 1 . .
    H H6 0.6099 0.1060 0.5721 0.090 Uiso calc R 1 1 . .
    C C7 0.6658(3) 0.2977(3) 0.5147(2) 0.0668(6) Uani d . 1 1 . .
    H H7 0.6759 0.3001 0.6003 0.080 Uiso calc R 1 1 . .
    C C9 0.9911(2) 0.73075(19) 0.1591(2) 0.0454(4) Uani d . 1 1 . .
    C C10 1.0919(2) 0.5953(2) 0.1370(2) 0.0503(5) Uani d . 1 1 . .
    H H10 1.0539 0.5222 0.1285 0.060 Uiso calc R 1 1 . .
    C C11 1.2477(2) 0.5647(2) 0.1273(2) 0.0516(5) Uani d . 1 1 . .
    H H11 1.3154 0.4708 0.1129 0.062 Uiso calc R 1 1 . .
    C C12 1.3044(2) 0.6700(2) 0.1383(2) 0.0513(5) Uani d . 1 1 . .
    H H12 1.4110 0.6491 0.1320 0.062 Uiso calc R 1 1 . .
    C C13 1.2059(2) 0.8058(2) 0.1585(2) 0.0613(6) Uani d . 1 1 . .
    H H13 1.2453 0.8791 0.1646 0.074 Uiso calc R 1 1 . .
    C C14 1.0496(2) 0.8365(2) 0.1700(2) 0.0568(5) Uani d . 1 1 . .
    H H14 0.9821 0.9302 0.1855 0.068 Uiso calc R 1 1 . .
    C C15 0.7894(2) 0.79884(18) -0.0053(2) 0.0468(4) Uani d . 1 1 . .
    C C16 0.9256(2) 0.7847(2) -0.1200(2) 0.0578(5) Uani d . 1 1 . .
    H H16 1.0245 0.7596 -0.1067 0.069 Uiso calc R 1 1 . .
    C C17 0.9192(3) 0.8067(2) -0.2525(3) 0.0740(7) Uani d . 1 1 . .
    H H17 1.0133 0.7977 -0.3303 0.089 Uiso calc R 1 1 . .
    C C18 0.7758(3) 0.8418(2) -0.2731(3) 0.0763(7) Uani d . 1 1 . .
    H H18 0.7716 0.8549 -0.3646 0.092 Uiso calc R 1 1 . .
    C C19 0.6397(3) 0.8576(2) -0.1605(3) 0.0718(7) Uani d . 1 1 . .
    H H19 0.5410 0.8827 -0.1742 0.086 Uiso calc R 1 1 . .
    C C20 0.6462(2) 0.8373(2) -0.0282(2) 0.0578(5) Uani d . 1 1 . .
    H H20 0.5516 0.8497 0.0488 0.069 Uiso calc R 1 1 . .
    H H1 0.6977(18) 0.8932(17) 0.2303(16) 0.034(4) Uiso d . 1 1 . .
    C C8 0.7688(3) 0.5830(3) 0.4799(2) 0.0778(7) Uani d . 1 1 . .
    H H8A 0.7544 0.5131 0.5671 0.117 Uiso calc R 1 1 . .
    H H8B 0.6986 0.6788 0.4988 0.117 Uiso calc R 1 1 . .
    H H8C 0.8779 0.5893 0.4413 0.117 Uiso calc R 1 1 . .
loop_
    _atom_site_aniso_label
    _atom_site_aniso_U_11
    _atom_site_aniso_U_22
    _atom_site_aniso_U_33
    _atom_site_aniso_U_12
    _atom_site_aniso_U_13
    _atom_site_aniso_U_23
    P1 0.0393(3) 0.0487(3) 0.0715(4) -0.0111(2) -0.0183(2) -0.0191(2)
    N1 0.0434(8) 0.0496(9) 0.0467(8) -0.0197(7) -0.0167(7) -0.0035(7)
    N2 0.0408(9) 0.0710(11) 0.0437(9) -0.0111(8) -0.0152(7) -0.0154(8)
    C1 0.0306(9) 0.0546(11) 0.0493(11) -0.0093(8) -0.0109(8) -0.0138(8)
    C2 0.0373(10) 0.0504(10) 0.0470(10) -0.0125(8) -0.0125(8) -0.0030(8)
    C3 0.0342(9) 0.0585(11) 0.0471(11) -0.0068(8) -0.0116(8) -0.0071(9)
    C4 0.0679(14) 0.0596(12) 0.0630(13) -0.0293(11) -0.0232(11) 0.0004(10)
    C5 0.0784(16) 0.0574(13) 0.0799(17) -0.0289(11) -0.0242(13) 0.0062(11)
    C6 0.0694(15) 0.0636(14) 0.0727(17) -0.0180(12) -0.0197(13) 0.0160(12)
    C7 0.0553(13) 0.0822(16) 0.0469(12) -0.0070(11) -0.0174(10) 0.0013(11)
    C9 0.0422(10) 0.0453(10) 0.0560(11) -0.0147(8) -0.0185(8) -0.0119(8)
    C10 0.0459(11) 0.0459(10) 0.0682(13) -0.0160(8) -0.0203(9) -0.0158(9)
    C11 0.0473(11) 0.0486(10) 0.0603(12) -0.0091(8) -0.0214(9) -0.0096(9)
    C12 0.0430(10) 0.0607(12) 0.0564(12) -0.0194(9) -0.0237(9) -0.0007(9)
    C13 0.0604(13) 0.0569(12) 0.0865(16) -0.0288(10) -0.0359(12) -0.0077(11)
    C14 0.0539(12) 0.0441(10) 0.0845(15) -0.0140(9) -0.0312(11) -0.0148(10)
    C15 0.0397(10) 0.0321(9) 0.0700(13) -0.0100(7) -0.0214(9) -0.0045(8)
    C16 0.0466(11) 0.0498(11) 0.0705(14) -0.0014(9) -0.0218(10) -0.0098(10)
    C17 0.0731(16) 0.0611(13) 0.0688(15) 0.0051(11) -0.0226(12) -0.0104(11)
    C18 0.107(2) 0.0487(12) 0.0802(17) -0.0059(13) -0.0538(17) -0.0058(11)
    C19 0.0771(17) 0.0552(13) 0.102(2) -0.0204(12) -0.0572(16) 0.0038(12)
    C20 0.0460(11) 0.0485(11) 0.0820(15) -0.0189(9) -0.0268(11) 0.0018(10)
    C8 0.0765(16) 0.111(2) 0.0616(14) -0.0232(14) -0.0293(12) -0.0298(14)
_geom_special_details
;
All e.s.d.'s (except the e.s.d. in the dihedral angle between two l.s. planes)
are estimated using the full covariance matrix. The cell e.s.d.'s are taken
into account individually in the estimation of e.s.d.'s in distances, angles
and torsion angles; correlations between e.s.d.'s in cell parameters are only
used when they are defined by crystal symmetry. An approximate (isotropic)
treatment of cell e.s.d.'s is used for estimating e.s.d.'s involving l.s.
planes.
;
loop_
    _geom_bond_atom_site_label_1
    _geom_bond_atom_site_label_2
    _geom_bond_site_symmetry_2
    _geom_bond_distance
    _geom_bond_publ_flag
    P1 C15 . 1.823(2) ?
    P1 C9 . 1.8304(19) ?
    P1 C1 . 1.8321(19) ?
    P1 H1 . 1.281(15) ?
    N1 C1 . 1.312(2) ?
    N1 C2 . 1.394(2) ?
    N2 C1 . 1.378(2) ?
    N2 C3 . 1.381(3) ?
    N2 C8 . 1.457(3) ?
    C2 C3 . 1.389(3) ?
    C2 C4 . 1.392(3) ?
    C3 C7 . 1.395(3) ?
    C4 C5 . 1.381(3) ?
    C4 H4 . 0.9500 ?
    C5 C6 . 1.377(4) ?
    C5 H5 . 0.9500 ?
    C6 C7 . 1.376(3) ?
    C6 H6 . 0.9500 ?
    C7 H7 . 0.9500 ?
    C9 C10 . 1.382(3) ?
    C9 C14 . 1.390(2) ?
    C10 C11 . 1.386(3) ?
    C10 H10 . 0.9500 ?
    C11 C12 . 1.376(3) ?
    C11 H11 . 0.9500 ?
    C12 C13 . 1.374(3) ?
    C12 H12 . 0.9500 ?
    C13 C14 . 1.386(3) ?
    C13 H13 . 0.9500 ?
    C14 H14 . 0.9500 ?
    C15 C16 . 1.387(3) ?
    C15 C20 . 1.392(3) ?
    C16 C17 . 1.373(3) ?
    C16 H16 . 0.9500 ?
    C17 C18 . 1.386(3) ?
    C17 H17 . 0.9500 ?
    C18 C19 . 1.375(4) ?
    C18 H18 . 0.9500 ?
    C19 C20 . 1.373(3) ?
    C19 H19 . 0.9500 ?
    C20 H20 . 0.9500 ?
    C8 H8A . 0.9800 ?
    C8 H8B . 0.9800 ?
    C8 H8C . 0.9800 ?
loop_
    _geom_angle_atom_site_label_1
    _geom_angle_atom_site_label_2
    _geom_angle_atom_site_label_3
    _geom_angle_site_symmetry_1
    _geom_angle_site_symmetry_3
    _geom_angle
    _geom_angle_publ_flag
    C15 P1 C9 . . 103.70(8) ?
    C15 P1 C1 . . 99.42(8) ?
    C9 P1 C1 . . 100.85(8) ?
    C15 P1 H1 . . 113.2(7) ?
    C9 P1 H1 . . 115.7(7) ?
    C1 P1 H1 . . 121.4(7) ?
    C1 N1 C2 . . 104.89(16) ?
    C1 N2 C3 . . 106.83(15) ?
    C1 N2 C8 . . 127.27(19) ?
    C3 N2 C8 . . 125.87(18) ?
    N1 C1 N2 . . 112.64(17) ?
    N1 C1 P1 . . 125.23(15) ?
    N2 C1 P1 . . 122.03(14) ?
    C3 C2 C4 . . 119.95(18) ?
    C3 C2 N1 . . 110.33(16) ?
    C4 C2 N1 . . 129.68(18) ?
    N2 C3 C2 . . 105.29(16) ?
    N2 C3 C7 . . 132.60(19) ?
    C2 C3 C7 . . 122.1(2) ?
    C5 C4 C2 . . 117.9(2) ?
    C5 C4 H4 . . 121.1 ?
    C2 C4 H4 . . 121.1 ?
    C6 C5 C4 . . 121.4(2) ?
    C6 C5 H5 . . 119.3 ?
    C4 C5 H5 . . 119.3 ?
    C7 C6 C5 . . 122.0(2) ?
    C7 C6 H6 . . 119.0 ?
    C5 C6 H6 . . 119.0 ?
    C6 C7 C3 . . 116.6(2) ?
    C6 C7 H7 . . 121.7 ?
    C3 C7 H7 . . 121.7 ?
    C10 C9 C14 . . 118.61(17) ?
    C10 C9 P1 . . 123.80(13) ?
    C14 C9 P1 . . 117.59(14) ?
    C9 C10 C11 . . 120.84(17) ?
    C9 C10 H10 . . 119.6 ?
    C11 C10 H10 . . 119.6 ?
    C12 C11 C10 . . 120.12(18) ?
    C12 C11 H11 . . 119.9 ?
    C10 C11 H11 . . 119.9 ?
    C13 C12 C11 . . 119.64(17) ?
    C13 C12 H12 . . 120.2 ?
    C11 C12 H12 . . 120.2 ?
    C12 C13 C14 . . 120.51(17) ?
    C12 C13 H13 . . 119.7 ?
    C14 C13 H13 . . 119.7 ?
    C13 C14 C9 . . 120.28(18) ?
    C13 C14 H14 . . 119.9 ?
    C9 C14 H14 . . 119.9 ?
    C16 C15 C20 . . 118.3(2) ?
    C16 C15 P1 . . 124.29(15) ?
    C20 C15 P1 . . 117.29(16) ?
    C17 C16 C15 . . 120.7(2) ?
    C17 C16 H16 . . 119.7 ?
    C15 C16 H16 . . 119.7 ?
    C16 C17 C18 . . 120.2(2) ?
    C16 C17 H17 . . 119.9 ?
    C18 C17 H17 . . 119.9 ?
    C19 C18 C17 . . 119.7(2) ?
    C19 C18 H18 . . 120.2 ?
    C17 C18 H18 . . 120.2 ?
    C20 C19 C18 . . 120.0(2) ?
    C20 C19 H19 . . 120.0 ?
    C18 C19 H19 . . 120.0 ?
    C19 C20 C15 . . 121.0(2) ?
    C19 C20 H20 . . 119.5 ?
    C15 C20 H20 . . 119.5 ?
    N2 C8 H8A . . 109.5 ?
    N2 C8 H8B . . 109.5 ?
    H8A C8 H8B . . 109.5 ?
    N2 C8 H8C . . 109.5 ?
    H8A C8 H8C . . 109.5 ?
    H8B C8 H8C . . 109.5 ?
_iucr_refine_instructions_details
;
TITL scan_0m_P-1 in P-1
CELL 0.71073 9.5740 9.9041 10.5127 74.215 67.172 70.346
ZERR 2.00 0.0023 0.0025 0.0028 0.007 0.007 0.007
LATT 1
SFAC C  H  N  P
UNIT 40  36  4  2
L.S. 75
ACTA
BOND $H
FMAP 2
PLAN 2
SIZE 0.050 0.500 0.500
TEMP -73.000
WGHT    0.057600    0.223700
FVAR       0.33907
MOLE 1
P1    4    0.783854    0.780510    0.173737    11.00000    0.03934    0.04871 =
         0.07152   -0.01909   -0.01835   -0.01106
N1    3    0.701039    0.532364    0.180240    11.00000    0.04343    0.04958 =
         0.04667   -0.00348   -0.01666   -0.01969
N2    3    0.732425    0.535496    0.379502    11.00000    0.04085    0.07104 =
         0.04373   -0.01540   -0.01517   -0.01105
C1    1    0.738688    0.603777    0.245158    11.00000    0.03062    0.05462 =
         0.04932   -0.01380   -0.01093   -0.00930
C2    1    0.671054    0.408429    0.276099    11.00000    0.03730    0.05040 =
         0.04701   -0.00300   -0.01246   -0.01250
C3    1    0.688955    0.409496    0.400768    11.00000    0.03418    0.05853 =
         0.04712   -0.00713   -0.01156   -0.00677
C4    1    0.633939    0.290863    0.260376    11.00000    0.06791    0.05960 =
         0.06303    0.00036   -0.02316   -0.02932
AFIX  43
H4    2    0.622490    0.287819    0.175466    11.00000   -1.20000
AFIX   0
C5    1    0.614288    0.178771    0.372172    11.00000    0.07840    0.05742 =
         0.07986    0.00623   -0.02421   -0.02891
AFIX  43
H5    2    0.591082    0.096545    0.363050    11.00000   -1.20000
AFIX   0
C6    1    0.627610    0.183643    0.496564    11.00000    0.06941    0.06364 =
         0.07275    0.01599   -0.01975   -0.01799
AFIX  43
H6    2    0.609909    0.105968    0.572142    11.00000   -1.20000
AFIX   0
C7    1    0.665798    0.297670    0.514654    11.00000    0.05529    0.08222 =
         0.04693    0.00130   -0.01740   -0.00701
AFIX  43
H7    2    0.675884    0.300126    0.600348    11.00000   -1.20000
AFIX   0
C9    1    0.991111    0.730752    0.159084    11.00000    0.04223    0.04529 =
         0.05601   -0.01190   -0.01846   -0.01468
C10   1    1.091874    0.595283    0.137041    11.00000    0.04591    0.04591 =
         0.06820   -0.01585   -0.02027   -0.01599
AFIX  43
H10   2    1.053888    0.522188    0.128466    11.00000   -1.20000
AFIX   0
C11   1    1.247662    0.564696    0.127282    11.00000    0.04728    0.04862 =
         0.06028   -0.00957   -0.02143   -0.00911
AFIX  43
H11   2    1.315398    0.470822    0.112946    11.00000   -1.20000
AFIX   0
C12   1    1.304375    0.670048    0.138321    11.00000    0.04303    0.06066 =
         0.05638   -0.00066   -0.02366   -0.01940
AFIX  43
H12   2    1.411023    0.649067    0.132036    11.00000   -1.20000
AFIX   0
C13   1    1.205932    0.805768    0.158484    11.00000    0.06039    0.05694 =
         0.08647   -0.00773   -0.03587   -0.02882
AFIX  43
H13   2    1.245342    0.879115    0.164564    11.00000   -1.20000
AFIX   0
C14   1    1.049564    0.836491    0.170021    11.00000    0.05386    0.04413 =
         0.08453   -0.01478   -0.03116   -0.01405
AFIX  43
H14   2    0.982051    0.930197    0.185467    11.00000   -1.20000
AFIX   0
C15   1    0.789355    0.798839   -0.005290    11.00000    0.03967    0.03211 =
         0.06998   -0.00455   -0.02138   -0.00997
C16   1    0.925642    0.784729   -0.119957    11.00000    0.04664    0.04981 =
         0.07046   -0.00981   -0.02183   -0.00144
AFIX  43
H16   2    1.024497    0.759635   -0.106669    11.00000   -1.20000
AFIX   0
C17   1    0.919163    0.806661   -0.252520    11.00000    0.07314    0.06114 =
         0.06880   -0.01043   -0.02259    0.00507
AFIX  43
H17   2    1.013261    0.797707   -0.330329    11.00000   -1.20000
AFIX   0
C18   1    0.775809    0.841805   -0.273126    11.00000    0.10733    0.04865 =
         0.08015   -0.00579   -0.05378   -0.00586
AFIX  43
H18   2    0.771590    0.854898   -0.364627    11.00000   -1.20000
AFIX   0
C19   1    0.639655    0.857646   -0.160495    11.00000    0.07705    0.05517 =
         0.10182    0.00376   -0.05723   -0.02043
AFIX  43
H19   2    0.541044    0.882663   -0.174226    11.00000   -1.20000
AFIX   0
C20   1    0.646218    0.837314   -0.028233    11.00000    0.04604    0.04850 =
         0.08195    0.00182   -0.02680   -0.01889
AFIX  43
H20   2    0.551552    0.849706    0.048843    11.00000   -1.20000
AFIX   0
H1    2    0.697688    0.893156    0.230327    11.00000    0.03406
C8    1    0.768811    0.583048    0.479888    11.00000    0.07652    0.11089 =
         0.06160   -0.02984   -0.02927   -0.02321
AFIX  33
H8A   2    0.754430    0.513057    0.567090    11.00000   -1.50000
H8B   2    0.698574    0.678760    0.498818    11.00000   -1.50000
H8C   2    0.877904    0.589310    0.441276    11.00000   -1.50000
HKLF 4
REM  scan_0m_P-1 in P-1
REM R1 =  0.0404 for   2497 Fo > 4sig(Fo)  and  0.0481 for all   2973 data
REM    212 parameters refined using      0 restraints
END
WGHT      0.0576      0.2237
REM Highest difference peak  0.297,  deepest hole -0.177,  1-sigma level  0.034
Q1    1   0.7845  0.6788  0.4357  11.00000  0.05    0.30
Q2    1   0.6816  0.5863  0.5676  11.00000  0.05    0.23
;
data_New_Global_Publ_Block
_journal_date_recd_electronic     2013-07-08
_journal_date_accepted     2013-07-24
_journal_name_full     'Acta Crystallographica, Section E'
_journal_year     2013
_journal_volume     69
_journal_issue      8
_journal_page_first     o1364
_journal_page_last     o1364
_journal_paper_category     QO
_journal_paper_doi     10.1107/S1600536813020588
_journal_coeditor_code     KP2457
_publ_contact_author_name     'Zerihun Assefa'
_publ_contact_author_address
;
North Carolina A&T State University
1601 E Market St.
Department of Chemistry
Greensboro, NC 27411
USA
;
_publ_contact_author_email     'zassefa@ncat.edu'
_publ_contact_author_fax     '3363347124'
_publ_contact_author_phone     '3362852255'
_publ_section_title
;
2-Diphenylphosphanyl-1-methyl-1<i>H</i>-benzimidazole
;
loop_
    _publ_author_name
    _publ_author_footnote
    _publ_author_address
    'Jenkins, Darkus E.' .
;
North Carolina A&T State University
1601 E Market St.
Department of Chemistry
Greensboro, NC 27411
USA
;
    'Assefa, Zerihun' .
;
North Carolina A&T State University
1601 E Market St.
Department of Chemistry
Greensboro, NC 27411
USA
;
