# Supplementary material for: 2-Di­phenyl­phosphanyl-1-methyl-1H-benzimidazole
Source: Acta Crystallogr Sect E Struct Rep Online. 2013 Jul 31;69(Pt 8):o1364. doi: 10.1107/S1600536813020588 (PMC3793838; doi:10.1107/S1600536813020588)
Supplement: Supplementary file 2 [file e-69-o1364-Isup2.hkl]

# 
# h,k,l, Fc-squared, Fo-squared, sigma(Fo-squared) and status flag 
# 
data_I
_shelx_title ' scan_0m_P-1 in P-1' 
_shelx_refln_list_code          4 
_shelx_F_calc_maximum       89.69 
_exptl_crystal_F_000       334.00 
_reflns_d_resolution_high  0.8384 
 
loop_ 
 _symmetry_equiv_pos_as_xyz 
 'x, y, z' 
 '-x, -y, -z' 
 
_cell_length_a     9.5740 
_cell_length_b     9.9041 
_cell_length_c    10.5127 
_cell_angle_alpha  74.215 
_cell_angle_beta   67.172 
_cell_angle_gamma  70.346 
 
_shelx_F_squared_multiplier     1.000 
 
loop_ 
 _refln_index_h 
 _refln_index_k 
 _refln_index_l 
 _refln_F_squared_calc 
 _refln_F_squared_meas 
 _refln_F_squared_sigma 
 _refln_observed_status 
   1   0   0        0.01        1.76      0.35 o 
   2   0   0     8044.98     8337.57    120.63 o 
   3   0   0     2987.46     3150.14     50.24 o 
   4   0   0      308.22      337.61      5.55 o 
   5   0   0       29.80       26.93      1.20 o 
   6   0   0       44.88       41.57      1.61 o 
   7   0   0      335.65      330.03      8.81 o 
   8   0   0        2.05        1.04      0.78 o 
   9   0   0       51.64       50.52      2.16 o 
  10   0   0        9.70        7.48      2.00 o 
  -9   1   0        0.05        0.10      0.83 o 
  -8   1   0       55.45       56.61      2.35 o 
  -7   1   0      207.06      202.89      5.79 o 
  -6   1   0      160.03      160.83      4.65 o 
  -5   1   0     1649.13     1678.85     49.75 o 
  -4   1   0     1100.94     1179.50     33.66 o 
  -3   1   0     2011.49     2077.00     36.06 o 
  -2   1   0     7680.93     7855.87    156.73 o 
  -1   1   0      473.33      494.09      7.96 o 
   0   1   0     1677.63     1529.64     35.88 o 
   1   1   0      103.67       88.92      1.33 o 
   2   1   0        4.20        4.18      0.44 o 
   3   1   0       67.95       56.09      1.44 o 
   4   1   0        6.28       11.50      0.39 o 
   5   1   0       25.38       30.92      0.76 o 
   6   1   0       58.39       54.04      1.29 o 
   7   1   0       36.74       37.00      1.21 o 
   8   1   0       80.40       82.55      2.80 o 
   9   1   0        0.24        1.30      1.39 o 
  10   1   0        6.66        6.44      1.91 o 
  -9   2   0      100.00      102.67      3.68 o 
  -8   2   0       70.87       63.57      2.61 o 
  -7   2   0      420.11      422.72     11.28 o 
  -6   2   0        0.17       -0.35      0.87 o 
  -5   2   0      947.68      972.93     24.42 o 
  -4   2   0      241.24      233.02      6.30 o 
  -3   2   0       12.70       17.30      0.60 o 
  -2   2   0      249.42      246.84      4.12 o 
  -1   2   0      440.01      411.27      6.08 o 
   0   2   0     4257.51     3991.56     57.57 o 
   1   2   0     3062.02     2891.88     56.55 o 
   2   2   0        0.43        0.57      0.11 o 
   3   2   0       29.57       37.06      0.73 o 
   4   2   0       29.10       38.31      0.75 o 
   5   2   0      360.86      378.88      6.26 o 
   6   2   0       31.11       24.48      0.67 o 
   7   2   0      220.68      217.67      9.48 o 
   8   2   0      191.00      184.39      4.98 o 
   9   2   0        6.92        6.09      1.13 o 
  -9   3   0       19.10       21.02      1.72 o 
  -8   3   0       63.03       60.10      2.54 o 
  -7   3   0       70.15       71.35      3.35 o 
  -6   3   0        1.85        0.71      0.67 o 
  -5   3   0      248.49      241.63      6.83 o 
  -4   3   0       17.25       11.34      0.90 o 
  -3   3   0        1.48        1.02      0.23 o 
  -2   3   0       25.76       37.29      1.19 o 
  -1   3   0      199.53      216.07      3.32 o 
   0   3   0     5225.73     5053.87     72.94 o 
   1   3   0        7.85       11.73      0.57 o 
   2   3   0     2761.67     2948.22     42.75 o 
   3   3   0       82.15       94.98      1.87 o 
   4   3   0       76.06       62.48      1.34 o 
   5   3   0       62.88       55.33      1.17 o 
   6   3   0      323.80      307.19      5.67 o 
   7   3   0      342.29      341.29      7.32 o 
   8   3   0      110.48      113.30      3.49 o 
   9   3   0       48.75       49.84      2.70 o 
  -8   4   0       18.36       14.54      1.42 o 
  -7   4   0        0.96        1.41      0.82 o 
  -6   4   0       17.82       16.85      1.35 o 
  -5   4   0       12.60       12.14      1.11 o 
  -4   4   0      107.19       97.97      2.14 o 
  -3   4   0       52.29       53.30      1.31 o 
  -2   4   0        4.75       -0.15      0.24 o 
  -1   4   0      272.42      240.92      8.06 o 
   0   4   0        4.74        5.00      0.31 o 
   1   4   0     2318.15     2384.19     52.57 o 
   2   4   0        5.55        9.64      0.55 o 
   3   4   0      848.06      915.47     14.49 o 
   4   4   0      184.52      185.31      4.05 o 
   5   4   0      244.51      254.43      6.94 o 
   6   4   0        6.41        5.72      0.59 o 
   7   4   0        9.27        7.01      0.69 o 
   8   4   0       45.51       46.10      1.86 o 
   9   4   0        2.74        3.57      0.87 o 
  -7   5   0       71.39       69.47      2.92 o 
  -6   5   0       36.88       37.65      1.95 o 
  -5   5   0      108.78      109.89      3.65 o 
  -4   5   0       24.43       25.99      1.46 o 
  -3   5   0      174.24      163.19      3.39 o 
  -2   5   0       78.27       79.38      2.16 o 
  -1   5   0      418.06      386.34      9.95 o 
   0   5   0     1309.55     1353.71     28.03 o 
   1   5   0       27.98       19.67      0.77 o 
   2   5   0      577.92      609.96     10.99 o 
   3   5   0       78.74       65.36      1.40 o 
   4   5   0       19.96       14.88      0.48 o 
   5   5   0        0.58        2.74      0.51 o 
   6   5   0      172.77      170.86      6.87 o 
   7   5   0      383.85      366.38      9.91 o 
   8   5   0       34.14       33.04      1.59 o 
   9   5   0      113.48      109.74      3.55 o 
  -7   6   0        5.36        3.91      1.04 o 
  -6   6   0       56.06       57.90      8.22 o 
  -5   6   0       39.36       41.06      2.06 o 
  -4   6   0      119.23      116.57      5.22 o 
  -3   6   0        0.18        0.40      0.44 o 
  -2   6   0      162.45      153.70      3.71 o 
  -1   6   0        1.57        1.46      0.41 o 
   0   6   0        5.69        4.74      0.51 o 
   1   6   0      236.53      198.62      4.48 o 
   2   6   0       89.13       84.74      2.15 o 
   3   6   0      119.12      100.10      2.07 o 
   4   6   0        6.37        7.55      0.40 o 
   5   6   0       22.92       19.96      0.79 o 
   6   6   0       67.23       71.24      2.47 o 
   7   6   0        0.34        1.29      0.58 o 
   8   6   0       48.98       47.73      2.52 o 
   9   6   0       30.36       33.40      2.87 o 
  -6   7   0        0.31       -0.24      0.84 o 
  -5   7   0       26.63       29.34      1.87 o 
  -4   7   0        0.00       -0.03      0.67 o 
  -3   7   0      116.33      113.52      3.05 o 
  -2   7   0       21.13       18.56      1.48 o 
  -1   7   0       24.88       25.08      1.08 o 
   0   7   0        4.35        4.51      0.55 o 
   1   7   0       62.98       64.89      1.85 o 
   2   7   0       16.02       12.28      0.71 o 
   3   7   0      322.85      325.74      7.12 o 
   4   7   0      206.99      185.84      4.29 o 
   5   7   0       18.60       20.10      1.30 o 
   6   7   0      190.48      173.02      5.14 o 
   7   7   0        9.06       10.58      1.00 o 
   8   7   0       55.30       52.62      2.21 o 
   9   7   0        0.48        1.04      1.30 o 
  -5   8   0        5.84        5.42      1.17 o 
  -4   8   0        2.08        1.45      0.77 o 
  -3   8   0        0.01        0.04      0.65 o 
  -2   8   0        0.79        1.54      0.60 o 
  -1   8   0      106.69      115.88      3.10 o 
   0   8   0      121.57      135.26      3.45 o 
   1   8   0      198.90      202.08      4.79 o 
   2   8   0       92.40      103.00      4.96 o 
   3   8   0        8.18        7.82      0.78 o 
   4   8   0       26.99       20.31      0.93 o 
   5   8   0        2.11        1.02      0.64 o 
   6   8   0       27.17       32.84      1.67 o 
   7   8   0       40.36       41.87      1.96 o 
   8   8   0       15.82       19.34      1.42 o 
   9   8   0       29.37       25.83      2.96 o 
  -4   9   0       40.53       45.93      3.04 o 
  -3   9   0       33.55       32.91      1.98 o 
  -2   9   0      146.91      157.06      4.13 o 
  -1   9   0       51.74       55.20      1.97 o 
   0   9   0        0.46        0.73      0.57 o 
   1   9   0       36.66       36.21      1.44 o 
   2   9   0        0.86        1.65      0.55 o 
   3   9   0       93.41      106.52      2.84 o 
   4   9   0        2.45        5.01      0.88 o 
   5   9   0       39.44       42.83      2.07 o 
   6   9   0        6.34        7.54      1.02 o 
   7   9   0        5.50        6.75      1.01 o 
   8   9   0       12.53        7.74      2.00 o 
  -2  10   0        0.01        1.79      0.91 o 
  -1  10   0        3.69        5.80      1.00 o 
   0  10   0       25.29       24.49      1.37 o 
   1  10   0        0.05        0.12      0.58 o 
   2  10   0       33.82       33.76      1.52 o 
   3  10   0       18.88       11.68      2.96 o 
   4  10   0       29.62       29.84      2.44 o 
   5  10   0        0.01        0.00      0.96 o 
   6  10   0      103.79      107.88      3.91 o 
   7  10   0        6.34        2.80      1.00 o 
   1  11   0       12.35       14.10      1.29 o 
   2  11   0        0.39        0.64      0.73 o 
   3  11   0       26.55       25.26      1.94 o 
   4  11   0        1.03        0.73      1.04 o 
   5  11   0       10.13        8.87      1.29 o 
  -3 -11   1        0.63        0.99      1.04 o 
  -2 -11   1       16.36       16.52      1.72 o 
  -6 -10   1        9.23        7.54      1.15 o 
  -5 -10   1       11.46       12.26      1.38 o 
  -4 -10   1       13.98       12.84      1.42 o 
  -3 -10   1        5.48        8.56      1.52 o 
  -2 -10   1        9.88       11.37      1.01 o 
  -1 -10   1        0.19       -0.46      0.60 o 
   0 -10   1        4.08        4.58      0.82 o 
   1 -10   1       44.99       44.69      3.05 o 
   2 -10   1        5.61        4.75      1.09 o 
  -7  -9   1       17.72       13.57      2.35 o 
  -6  -9   1       33.42       36.64      1.96 o 
  -5  -9   1        1.49        0.47      0.69 o 
  -4  -9   1       41.79       43.65      2.11 o 
  -3  -9   1       23.62       18.53      1.74 o 
  -2  -9   1      180.31      198.39      4.83 o 
  -1  -9   1        0.11       -0.22      0.52 o 
   0  -9   1        4.65        3.91      0.70 o 
   1  -9   1        0.06       -0.43      0.84 o 
   2  -9   1        0.78        0.82      0.69 o 
   3  -9   1       34.89       39.24      3.00 o 
  -8  -8   1        5.28        3.91      1.74 o 
  -7  -8   1       26.40       28.92      5.65 o 
  -6  -8   1       53.10       50.54      2.17 o 
  -5  -8   1       26.30       27.84      1.56 o 
  -4  -8   1       62.29       56.46      2.15 o 
  -3  -8   1       49.36       44.58      1.51 o 
  -2  -8   1       48.22       53.87      1.72 o 
  -1  -8   1      142.94      139.52      3.73 o 
   0  -8   1      106.39      109.11      4.15 o 
   1  -8   1       56.71       59.27      1.96 o 
   2  -8   1      177.71      183.56      4.60 o 
   3  -8   1        4.75        5.35      1.39 o 
   4  -8   1        6.99        6.16      1.03 o 
   5  -8   1        1.20        0.70      0.95 o 
  -9  -7   1        6.12        6.44      1.74 o 
  -8  -7   1       72.85       64.02      4.18 o 
  -7  -7   1        0.52        1.86      0.66 o 
  -6  -7   1        3.58        1.34      0.64 o 
  -5  -7   1      195.86      187.08     10.70 o 
  -4  -7   1      142.99      160.38      3.79 o 
  -3  -7   1      164.55      153.70      3.75 o 
  -2  -7   1      415.91      447.45      9.68 o 
  -1  -7   1       41.10       40.33      1.49 o 
   0  -7   1       30.50       31.57      1.23 o 
   1  -7   1       11.08       10.58      0.79 o 
   2  -7   1       10.83        8.41      0.75 o 
   3  -7   1      100.62       96.35      5.83 o 
   4  -7   1        4.92        4.38      0.88 o 
   5  -7   1       12.76       15.37      1.43 o 
   6  -7   1       19.31       18.41      1.62 o 
  -9  -6   1        9.82        8.52      1.83 o 
  -8  -6   1       32.88       33.05      2.78 o 
  -7  -6   1      323.36      334.68      9.21 o 
  -6  -6   1       26.23       25.08      1.35 o 
  -5  -6   1      422.52      432.21      9.26 o 
  -4  -6   1       63.95       70.74      1.56 o 
  -3  -6   1      181.71      204.73      4.63 o 
  -2  -6   1        0.92        2.28      0.41 o 
  -1  -6   1       36.21       26.26      1.46 o 
   0  -6   1        4.93        4.52      0.50 o 
   1  -6   1       22.83       26.03      1.04 o 
   2  -6   1      108.25      107.03      2.79 o 
   3  -6   1      103.80       91.48      6.26 o 
   4  -6   1       58.59       51.51      1.77 o 
   5  -6   1       47.53       49.89      2.28 o 
   6  -6   1       14.89       11.89      3.22 o 
   7  -6   1        0.00       -0.01      0.79 o 
  -8  -5   1       12.64       14.53      1.91 o 
  -7  -5   1      172.77      177.09      5.14 o 
  -6  -5   1        1.84        1.05      0.57 o 
  -5  -5   1       35.13       30.06      0.97 o 
  -4  -5   1        1.07        0.75      0.23 o 
  -3  -5   1       69.43       53.29      1.20 o 
  -2  -5   1       47.76       53.09      1.32 o 
  -1  -5   1       38.18       44.37      1.27 o 
   0  -5   1       77.07       74.00      1.93 o 
   1  -5   1      132.15      121.61      2.94 o 
   2  -5   1       28.97       23.39      0.95 o 
   3  -5   1      388.97      397.80     10.48 o 
   4  -5   1       64.52       69.95      2.05 o 
   5  -5   1        3.42        3.95      0.82 o 
   6  -5   1        0.76        0.59      0.74 o 
   7  -5   1        0.11       -0.75      0.76 o 
   8  -5   1       22.80       31.70      1.98 o 
  -8  -4   1        1.21        1.30      0.70 o 
  -7  -4   1        9.92        9.51      1.17 o 
  -6  -4   1      115.76      112.70      2.64 o 
  -5  -4   1        2.66        3.55      0.30 o 
  -4  -4   1      568.66      591.90      9.46 o 
  -3  -4   1       64.91       61.92      1.16 o 
  -2  -4   1     1381.90     1400.21     22.10 o 
  -1  -4   1        4.42        1.93      0.25 o 
   0  -4   1      183.75      183.03      4.07 o 
   1  -4   1      228.25      242.06      5.31 o 
   2  -4   1       35.35       35.86      1.00 o 
   3  -4   1      453.86      442.18     11.51 o 
   4  -4   1      159.08      171.33      3.52 o 
   5  -4   1      335.87      326.60      7.28 o 
   6  -4   1        8.39        8.67      1.03 o 
   7  -4   1       30.05       35.29      4.96 o 
   8  -4   1        0.51       -0.55      1.91 o 
  -8  -3   1       17.98       18.43      1.17 o 
  -7  -3   1        5.19        4.62      0.83 o 
  -6  -3   1       91.04      100.89      2.07 o 
  -5  -3   1      452.27      455.68      7.40 o 
  -4  -3   1       37.44       47.76      0.98 o 
  -3  -3   1      595.18      616.24      9.81 o 
  -2  -3   1       59.55       68.61      1.22 o 
  -1  -3   1       89.80       92.06      1.49 o 
   0  -3   1      509.21      501.10      8.70 o 
   1  -3   1      768.22      751.85     11.04 o 
   2  -3   1        1.40        0.27      0.30 o 
   3  -3   1      233.08      250.65      4.82 o 
   4  -3   1      106.38       94.81      2.02 o 
   5  -3   1       10.04        7.05      1.04 o 
   6  -3   1       37.40       35.71      1.71 o 
   7  -3   1       54.47       48.98      2.17 o 
   8  -3   1       10.56       16.23      1.40 o 
   9  -3   1       24.88       27.78      2.48 o 
  -8  -2   1       21.36       17.92      1.13 o 
  -7  -2   1      137.98      136.25      3.18 o 
  -6  -2   1        0.01        0.49      0.35 o 
  -5  -2   1      320.23      332.55      5.47 o 
  -4  -2   1      946.56      920.96     13.51 o 
  -3  -2   1       93.94      102.36      1.65 o 
  -2  -2   1      225.90      194.61      3.17 o 
  -1  -2   1     3664.77     3566.50     51.42 o 
   0  -2   1        6.96        9.51      0.36 o 
   1  -2   1      468.70      454.58      7.73 o 
   2  -2   1        6.03       13.65      1.13 o 
   3  -2   1      286.15      261.74      4.95 o 
   4  -2   1        8.02       10.40      0.42 o 
   5  -2   1      122.76      108.70      3.36 o 
   6  -2   1      139.69      135.81      4.12 o 
   7  -2   1       19.17       17.22      1.74 o 
   8  -2   1       61.16       62.58      2.57 o 
   9  -2   1       38.91       41.17      2.14 o 
  -8  -1   1       61.93       58.05      2.21 o 
  -7  -1   1        1.36        1.28      0.42 o 
  -6  -1   1       90.05       74.03      2.01 o 
  -5  -1   1        2.67        2.97      0.61 o 
  -4  -1   1      119.91      158.53      2.73 o 
  -3  -1   1       23.93       28.95      0.61 o 
  -2  -1   1      331.51      341.91      5.05 o 
  -1  -1   1      570.46      556.89      8.10 o 
   0  -1   1       53.08       48.27      0.79 o 
   1  -1   1      823.49      789.09     28.18 o 
   2  -1   1       29.25       28.54      0.80 o 
   3  -1   1     1371.26     1449.30     25.75 o 
   4  -1   1     1509.59     1538.43     37.98 o 
   5  -1   1      335.75      374.31      9.74 o 
   6  -1   1      388.50      387.06     10.17 o 
   7  -1   1       18.70       14.54      1.08 o 
   8  -1   1      102.12      100.09      3.36 o 
   9  -1   1       13.74       17.22      2.39 o 
  10  -1   1        1.00        2.83      0.92 o 
  -9   0   1        5.36        6.92      1.03 o 
  -8   0   1        4.52        3.18      1.26 o 
  -7   0   1       60.22       60.34      3.87 o 
  -6   0   1       12.31       13.15      0.53 o 
  -5   0   1       70.28       66.23      1.47 o 
  -4   0   1      233.19      258.29      3.97 o 
  -3   0   1      336.33      376.39      5.62 o 
  -2   0   1     1918.52     1984.90     28.83 o 
  -1   0   1      222.25      217.20      3.22 o 
   0   0   1      904.76      756.56     67.76 o 
   1   0   1     3771.45     3685.17     58.70 o 
   2   0   1     1234.71     1217.13     17.69 o 
   3   0   1     1960.45     2027.24     29.43 o 
   4   0   1       23.62       28.20      0.75 o 
   5   0   1       12.00       12.81      0.54 o 
   6   0   1        9.07        9.95      0.96 o 
   7   0   1       72.60       70.95      2.47 o 
   8   0   1        6.05        2.61      1.57 o 
   9   0   1       27.41       24.58      4.18 o 
  10   0   1       41.69       45.75      4.26 o 
  -9   1   1       19.87       23.15      2.39 o 
  -8   1   1       17.91       17.67      2.09 o 
  -7   1   1        3.05        2.35      0.70 o 
  -6   1   1       31.92       30.14      2.04 o 
  -5   1   1       11.39       12.23      0.94 o 
  -4   1   1     1977.73     2015.69     49.60 o 
  -3   1   1      198.72      218.36      3.36 o 
  -2   1   1     5488.95     5574.88     80.62 o 
  -1   1   1     7797.74     7745.40    111.95 o 
   0   1   1     1295.80     1244.50     18.05 o 
   1   1   1     2288.21     2319.02     43.03 o 
   2   1   1       20.53       30.49      0.59 o 
   3   1   1      191.53      181.01      2.76 o 
   4   1   1      808.88      850.32     12.49 o 
   5   1   1      533.42      597.75      9.76 o 
   6   1   1      110.07      101.66      2.13 o 
   7   1   1       79.02       73.69      1.96 o 
   8   1   1        9.65       12.77      0.99 o 
   9   1   1       37.83       42.64      3.57 o 
  10   1   1        2.21        1.74      1.65 o 
  -9   2   1       12.75        9.72      1.25 o 
  -8   2   1       96.15       95.79      3.43 o 
  -7   2   1       62.24       56.51      2.32 o 
  -6   2   1      697.84      693.02     17.74 o 
  -5   2   1        2.97        3.64      0.78 o 
  -4   2   1     1394.57     1378.63     34.20 o 
  -3   2   1       39.32       37.26      1.15 o 
  -2   2   1      135.43      142.64      2.29 o 
  -1   2   1        2.72        0.54      0.22 o 
   0   2   1     3649.12     3561.39     66.27 o 
   1   2   1     2259.88     2059.93     31.28 o 
   2   2   1     1059.38     1048.87     16.71 o 
   3   2   1        0.55        0.57      0.21 o 
   4   2   1      127.97      146.99      2.31 o 
   5   2   1        4.09        3.26      0.25 o 
   6   2   1      110.26      115.93      2.37 o 
   7   2   1      230.37      231.16      4.49 o 
   8   2   1       58.14       58.89      1.89 o 
  10   2   1       16.98       19.40      1.83 o 
  -8   3   1       84.53       75.72      3.05 o 
  -7   3   1      192.10      195.17      5.82 o 
  -6   3   1      450.72      425.22     12.83 o 
  -5   3   1      464.94      476.53     12.45 o 
  -4   3   1       23.07       22.41      1.21 o 
  -3   3   1        1.69        1.78      0.26 o 
  -2   3   1       70.01       68.04      1.50 o 
  -1   3   1      728.44      782.93     11.48 o 
   0   3   1      248.21      258.32      3.90 o 
   1   3   1     1015.34     1003.96     14.61 o 
   2   3   1     2451.81     2475.86     41.85 o 
   3   3   1      235.89      240.65      5.13 o 
   4   3   1       97.75      109.85      3.92 o 
   5   3   1       34.56       36.98      1.37 o 
   6   3   1        2.92        2.45      0.25 o 
   7   3   1      107.96      105.69      2.64 o 
   8   3   1        1.15        2.18      0.78 o 
   9   3   1       88.24       89.41      4.09 o 
  10   3   1       18.71       22.79      1.91 o 
  -8   4   1        0.33        0.72      0.90 o 
  -7   4   1        0.23       -0.27      0.74 o 
  -6   4   1       14.73       18.38      1.37 o 
  -5   4   1        0.08        0.47      1.00 o 
  -4   4   1        0.39        0.81      0.30 o 
  -3   4   1       60.93       69.17      1.59 o 
  -2   4   1      335.15      310.53      8.55 o 
  -1   4   1      421.31      447.16      8.35 o 
   0   4   1        2.41        1.95      0.28 o 
   1   4   1     1259.78     1288.75     20.77 o 
   2   4   1        0.18        1.01      0.39 o 
   3   4   1      143.68      169.32      3.54 o 
   4   4   1      101.15      101.96      3.70 o 
   5   4   1       43.70       54.25      1.87 o 
   6   4   1      638.91      653.79     21.48 o 
   7   4   1       50.02       46.44      1.79 o 
   8   4   1      137.61      142.01      4.28 o 
   9   4   1        2.63        2.52      0.87 o 
  10   4   1       43.58       44.10      2.61 o 
  -7   5   1       23.14       17.67      1.58 o 
  -6   5   1       36.57       38.58      1.98 o 
  -5   5   1      103.19      101.44      6.13 o 
  -4   5   1      234.60      239.67      5.50 o 
  -3   5   1        6.22        2.79      0.39 o 
  -2   5   1        9.50        4.13      0.48 o 
  -1   5   1        0.32        1.34      0.40 o 
   0   5   1      879.84      859.85     34.02 o 
   1   5   1      350.11      352.55     11.00 o 
   2   5   1     2059.94     2100.82     37.28 o 
   3   5   1      784.34      921.93     16.47 o 
   4   5   1       27.33       31.54      1.47 o 
   5   5   1       54.57       61.79      2.11 o 
   6   5   1       27.04       28.42      1.32 o 
   7   5   1      314.08      311.49      8.53 o 
   8   5   1        0.02       -0.38      0.50 o 
   9   5   1      177.53      180.26      5.35 o 
  10   5   1       16.05       11.92      1.39 o 
  -6   6   1       57.50       61.99      2.69 o 
  -5   6   1      124.57      137.57      4.52 o 
  -4   6   1        0.47       -0.11      0.64 o 
  -3   6   1      213.63      198.37      4.70 o 
  -2   6   1       51.93       48.36      2.19 o 
  -1   6   1      219.13      209.98      4.81 o 
   0   6   1       26.05       25.37      1.02 o 
   1   6   1     1095.32     1148.70     40.44 o 
   2   6   1      428.01      420.28      9.00 o 
   3   6   1       51.77       57.52      1.32 o 
   4   6   1        2.25        1.82      0.60 o 
   5   6   1        0.26        0.31      0.42 o 
   6   6   1       68.34       62.14      2.24 o 
   7   6   1      244.94      239.23      6.77 o 
   8   6   1        6.04        6.65      1.39 o 
   9   6   1       38.14       41.43      1.92 o 
  10   6   1       25.95       27.31      2.09 o 
  -6   7   1       59.11       55.71      2.67 o 
  -5   7   1       11.67       11.97      1.57 o 
  -4   7   1       73.23       76.58      6.09 o 
  -3   7   1       11.68        9.45      1.11 o 
  -2   7   1       29.99       27.87      1.40 o 
  -1   7   1        7.34        8.66      0.71 o 
   0   7   1       57.18       58.36      1.80 o 
   1   7   1      205.21      205.48      5.24 o 
   2   7   1       19.14       19.50      1.02 o 
   3   7   1      201.28      199.30      4.55 o 
   4   7   1       31.14       27.94      1.77 o 
   5   7   1      112.32      105.55      2.57 o 
   6   7   1       14.17       12.96      1.06 o 
   7   7   1      184.03      179.87      5.36 o 
   8   7   1       30.51       27.25      2.17 o 
   9   7   1       31.91       27.95      1.61 o 
  10   7   1       14.00       11.22      2.00 o 
  -5   8   1       71.36       74.73      4.87 o 
  -4   8   1        3.17        3.54      0.96 o 
  -3   8   1       27.60       25.58      2.83 o 
  -2   8   1       13.37       11.63      1.17 o 
  -1   8   1        0.19        0.35      0.49 o 
   0   8   1      115.47      113.79      3.00 o 
   1   8   1      119.35      105.62      3.71 o 
   2   8   1     1407.89     1319.41     61.21 o 
   3   8   1        4.32        4.00      0.52 o 
   4   8   1      105.69       94.91      2.46 o 
   5   8   1       68.80       59.73      2.36 o 
   6   8   1        0.91       -0.54      0.54 o 
   7   8   1       35.05       40.65      1.94 o 
   8   8   1        1.60        1.21      0.67 o 
   9   8   1       86.73       93.36      4.39 o 
  -3   9   1       20.64       26.24      1.80 o 
  -2   9   1       34.01       36.78      2.05 o 
  -1   9   1       36.55       37.63      1.56 o 
   0   9   1       37.22       36.73      1.50 o 
   1   9   1       12.18       13.54      0.94 o 
   2   9   1        0.31        1.59      0.55 o 
   3   9   1        0.27        1.02      0.49 o 
   4   9   1       22.00       25.94      1.21 o 
   5   9   1        2.70        2.60      0.77 o 
   6   9   1       52.70       55.94      2.42 o 
   7   9   1        6.20        5.02      0.92 o 
   8   9   1       47.27       56.44      2.49 o 
  -2  10   1        0.34       -0.67      0.83 o 
  -1  10   1        2.37        2.41      0.71 o 
   0  10   1        3.02        4.15      0.77 o 
   1  10   1       32.10       31.88      2.26 o 
   2  10   1      198.67      206.76      9.58 o 
   3  10   1      141.09      139.44      3.60 o 
   4  10   1       22.42       25.04      1.71 o 
   5  10   1        7.62        7.24      1.52 o 
   6  10   1       21.41       19.75      1.59 o 
   7  10   1       55.26       60.08      2.65 o 
   0  11   1        0.00        0.66      0.73 o 
   1  11   1       33.45       43.05      1.82 o 
   2  11   1       58.56       63.74      2.91 o 
   3  11   1       25.93       32.50      2.13 o 
   4  11   1       59.03       66.93      2.98 o 
   5  11   1       12.51       15.26      1.52 o 
   6  11   1        3.21        4.09      1.11 o 
  -5 -10   2        1.10        1.04      1.48 o 
  -4 -10   2        3.47        3.42      1.30 o 
  -3 -10   2        6.86        5.96      1.21 o 
  -2 -10   2       46.81       53.75      2.04 o 
  -1 -10   2        3.69        2.66      0.75 o 
   0 -10   2        0.85        0.61      0.96 o 
   1 -10   2        1.20        1.03      0.81 o 
  -6  -9   2       22.90       24.18      2.96 o 
  -5  -9   2        0.06        0.45      0.77 o 
  -4  -9   2        0.93       -0.10      0.87 o 
  -3  -9   2        3.96        3.30      1.29 o 
  -2  -9   2        3.59        3.49      0.71 o 
  -1  -9   2        0.01        0.50      0.61 o 
   0  -9   2       20.36       21.54      1.25 o 
   1  -9   2        0.14       -0.03      0.74 o 
   2  -9   2        1.05        1.31      0.72 o 
   3  -9   2        8.59        9.24      1.27 o 
  -7  -8   2        4.88        4.44      1.65 o 
  -6  -8   2        9.45        8.96      1.91 o 
  -5  -8   2        4.00        1.24      0.74 o 
  -4  -8   2        0.11        0.25      0.78 o 
  -3  -8   2       19.88       18.62      1.44 o 
  -2  -8   2        8.15        6.71      0.72 o 
  -1  -8   2      104.75      110.05      3.43 o 
   0  -8   2       10.94       11.37      0.91 o 
   1  -8   2       23.76       22.23      1.20 o 
   2  -8   2       24.26       24.95      1.37 o 
   3  -8   2       14.81       17.59      1.23 o 
   4  -8   2        3.85        4.71      0.99 o 
   5  -8   2        4.73        5.80      1.19 o 
  -7  -7   2        3.18        5.31      1.57 o 
  -6  -7   2        0.00       -0.12      0.70 o 
  -5  -7   2        7.94        5.76      1.48 o 
  -4  -7   2       21.14       21.11      1.09 o 
  -3  -7   2       32.95       36.80      2.01 o 
  -2  -7   2       24.22       20.41      1.03 o 
  -1  -7   2      130.59      129.54      3.35 o 
   0  -7   2        0.73        0.48      0.49 o 
   1  -7   2       26.01       24.34      1.25 o 
   2  -7   2        0.31        0.07      0.59 o 
   3  -7   2        0.00       -0.53      0.53 o 
   4  -7   2        0.46        0.53      1.44 o 
   5  -7   2        0.06       -0.29      1.00 o 
   6  -7   2        2.47        2.09      0.97 o 
  -8  -6   2        3.45        3.57      1.57 o 
  -7  -6   2        0.20       -0.09      1.04 o 
  -6  -6   2      193.08      206.09      5.95 o 
  -5  -6   2        7.55        9.86      0.77 o 
  -4  -6   2       56.46       53.94      2.44 o 
  -3  -6   2      160.64      163.65      3.83 o 
  -2  -6   2       18.94       20.66      0.90 o 
  -1  -6   2        9.93       11.73      1.14 o 
   0  -6   2       10.64       12.19      1.23 o 
   1  -6   2       25.91       25.08      1.35 o 
   2  -6   2       54.20       53.69      6.65 o 
   3  -6   2       23.54       22.25      1.12 o 
   4  -6   2        0.89        0.14      0.75 o 
   5  -6   2       26.81       27.21      1.69 o 
   6  -6   2       12.33       10.71      1.44 o 
   7  -6   2       14.71       12.43      2.52 o 
  -8  -5   2        0.38        1.04      1.30 o 
  -6  -5   2        2.92        2.54      0.53 o 
  -5  -5   2        2.39        1.73      0.51 o 
  -4  -5   2       11.98       12.93      0.57 o 
  -3  -5   2      135.27      140.58      3.27 o 
  -2  -5   2       63.71       59.82      1.62 o 
  -1  -5   2        0.16        0.14      0.48 o 
   0  -5   2       62.04       64.85      3.01 o 
   1  -5   2      103.86      102.71      2.59 o 
   2  -5   2       62.55       53.66      1.70 o 
   3  -5   2       40.11       41.61      1.45 o 
   4  -5   2      241.44      242.24      7.40 o 
   5  -5   2        0.35        0.93      1.13 o 
   6  -5   2        2.79        4.10      0.90 o 
   7  -5   2        0.08        0.25      0.77 o 
   8  -5   2        1.00        0.85      0.91 o 
  -8  -4   2        0.37       -0.96      0.96 o 
  -7  -4   2        5.10        2.17      1.13 o 
  -6  -4   2       52.16       54.39      2.13 o 
  -5  -4   2        0.02       -0.08      0.24 o 
  -4  -4   2        1.27        0.87      0.21 o 
  -3  -4   2       13.94       17.69      0.52 o 
  -2  -4   2       37.10       46.10      0.95 o 
  -1  -4   2      430.29      387.42     14.13 o 
   0  -4   2      310.02      362.17      7.77 o 
   1  -4   2      445.70      427.24      9.15 o 
   2  -4   2      310.37      296.08      6.56 o 
   3  -4   2       25.40       24.81      1.30 o 
   4  -4   2       26.98       23.98      0.89 o 
   5  -4   2        9.53        8.66      0.69 o 
   6  -4   2        0.15        0.24      0.56 o 
   7  -4   2       25.69       25.40      2.48 o 
   8  -4   2        9.12       11.66      1.28 o 
  -7  -3   2        3.13        2.74      0.65 o 
  -6  -3   2      107.58      109.47      2.69 o 
  -5  -3   2      162.79      178.75      3.38 o 
  -4  -3   2      205.99      202.52      3.43 o 
  -3  -3   2      714.72      759.30     12.06 o 
  -2  -3   2      103.76       76.32      2.98 o 
  -1  -3   2       16.09       16.39      0.47 o 
   0  -3   2       25.85       15.41      0.47 o 
   1  -3   2      442.84      450.31     11.23 o 
   2  -3   2       44.05       40.56      1.07 o 
   3  -3   2        1.12        1.23      0.29 o 
   4  -3   2      337.78      375.82      7.16 o 
   5  -3   2      187.71      191.66      3.85 o 
   6  -3   2       78.85       67.60      2.53 o 
   7  -3   2       17.35       21.99      1.78 o 
   8  -3   2       10.82        8.66      1.39 o 
   9  -3   2       37.81       41.87      2.48 o 
  -7  -2   2       20.93       20.58      0.89 o 
  -6  -2   2       32.16       32.34      1.07 o 
  -5  -2   2        0.09        0.33      0.26 o 
  -4  -2   2      109.88      129.43      2.29 o 
  -3  -2   2       92.87       76.90      1.41 o 
  -2  -2   2       73.56       80.69      1.64 o 
  -1  -2   2     1037.80     1010.07     14.74 o 
   0  -2   2      296.50      315.07      5.11 o 
   1  -2   2      169.44      157.86      2.47 o 
   2  -2   2       14.58        9.66      0.72 o 
   3  -2   2      439.30      485.56      9.02 o 
   4  -2   2      111.47       93.23      1.99 o 
   5  -2   2      154.93      175.07      3.48 o 
   6  -2   2       90.27       83.13      2.96 o 
   7  -2   2       16.94       14.59      1.16 o 
   8  -2   2       45.98       46.95      2.15 o 
   9  -2   2        1.33        1.56      0.83 o 
  -8  -1   2        7.07        5.48      1.04 o 
  -7  -1   2       26.63       25.94      1.36 o 
  -6  -1   2       38.77       36.88      1.24 o 
  -5  -1   2      250.92      274.41      5.26 o 
  -4  -1   2      473.00      415.17      6.88 o 
  -3  -1   2      376.28      438.96      6.53 o 
  -2  -1   2      166.33      135.51      2.58 o 
  -1  -1   2     1195.57     1250.61     23.16 o 
   0  -1   2     2560.66     2473.57     45.75 o 
   1  -1   2      251.06      262.18      5.62 o 
   2  -1   2      444.91      420.15      6.25 o 
   3  -1   2        8.42        5.86      0.30 o 
   4  -1   2      455.47      505.69      9.36 o 
   5  -1   2      245.56      237.09      4.57 o 
   6  -1   2        4.95        3.39      0.59 o 
   7  -1   2       25.04       24.69      1.34 o 
   8  -1   2        7.56        6.34      0.88 o 
   9  -1   2       44.88       43.40      2.04 o 
  10  -1   2       29.22       34.27      1.92 o 
  -8   0   2        8.08        7.92      1.22 o 
  -7   0   2        2.88        1.72      0.64 o 
  -6   0   2        0.51        0.38      0.37 o 
  -5   0   2        3.33        5.06      0.45 o 
  -4   0   2       89.85       95.61      2.00 o 
  -3   0   2      149.40      127.34      2.06 o 
  -2   0   2       32.12       35.18      0.69 o 
  -1   0   2      433.46      463.72      8.56 o 
   0   0   2     1430.37     1351.70     33.81 o 
   1   0   2     4891.09     4937.89     71.37 o 
   2   0   2      440.09      419.54      6.21 o 
   3   0   2      606.66      601.64      8.88 o 
   4   0   2     1887.50     2004.36     32.15 o 
   5   0   2        0.01        1.16      0.53 o 
   6   0   2      115.62      115.63      2.40 o 
   7   0   2       16.52       18.70      0.76 o 
   8   0   2        2.80        3.10      0.67 o 
   9   0   2        0.25        1.37      1.13 o 
  10   0   2       15.00       15.48      2.70 o 
  -9   1   2       17.10       23.22      2.00 o 
  -8   1   2        3.17        1.54      0.79 o 
  -7   1   2       12.46       11.37      1.06 o 
  -6   1   2       25.52       24.03      1.74 o 
  -5   1   2       16.85       17.69      0.77 o 
  -4   1   2       33.66       36.13      1.08 o 
  -3   1   2      726.23      762.71     13.87 o 
  -2   1   2      844.51      846.18     12.41 o 
  -1   1   2     1249.29     1254.66     18.26 o 
   0   1   2     3551.81     3520.18     50.95 o 
   1   1   2     1035.07     1022.05     15.68 o 
   2   1   2      195.18      199.50      3.40 o 
   3   1   2      143.04      136.92      2.16 o 
   4   1   2      439.30      523.49      8.55 o 
   5   1   2      639.08      718.27     11.71 o 
   6   1   2       13.06       17.94      0.64 o 
   7   1   2       63.05       62.29      1.48 o 
   8   1   2       22.57       17.82      1.06 o 
   9   1   2       16.42       16.16      1.44 o 
  10   1   2       63.89       64.71      4.52 o 
  -8   2   2        2.77        1.78      0.92 o 
  -7   2   2       44.92       52.04      2.24 o 
  -6   2   2       31.77       26.63      1.52 o 
  -5   2   2      674.42      659.31     16.82 o 
  -4   2   2       45.33       41.48      1.54 o 
  -3   2   2     1774.73     1826.89     33.07 o 
  -2   2   2       62.99       78.55      1.47 o 
  -1   2   2      735.86      782.14     11.71 o 
   0   2   2        4.29        8.66      0.30 o 
   1   2   2      612.06      594.02      8.72 o 
   2   2   2       32.32       26.27      0.78 o 
   3   2   2       46.75       47.56      0.85 o 
   4   2   2      857.57      883.02     14.26 o 
   5   2   2      415.48      417.85      7.76 o 
   6   2   2      132.37      125.85      2.30 o 
   7   2   2       64.72       62.95      1.60 o 
   8   2   2       18.60       19.46      0.87 o 
  -8   3   2      114.24      113.72      4.00 o 
  -7   3   2       17.11       15.19      1.38 o 
  -6   3   2        2.92        2.58      0.77 o 
  -5   3   2      309.47      311.37      8.46 o 
  -4   3   2       50.01       47.82      2.20 o 
  -3   3   2       25.82       23.55      0.75 o 
  -2   3   2       65.34       47.13      1.15 o 
  -1   3   2      219.84      202.60      3.45 o 
   0   3   2      101.98      109.94      2.15 o 
   1   3   2      328.19      310.31      5.67 o 
   2   3   2      113.20      102.17      1.65 o 
   3   3   2      503.95      504.67      7.45 o 
   4   3   2       37.00       39.16      1.41 o 
   5   3   2      918.28      943.11     16.80 o 
   6   3   2        9.40        8.49      0.55 o 
   7   3   2        3.55        4.17      0.45 o 
   8   3   2        2.08        2.35      0.38 o 
   9   3   2       23.51       19.83      1.74 o 
  10   3   2       75.73       78.72      3.91 o 
  11   3   2       34.53       37.40      2.61 o 
  -7   4   2        0.05        1.76      0.85 o 
  -6   4   2        5.78        3.88      0.87 o 
  -5   4   2       22.95       21.89      1.52 o 
  -4   4   2       21.32       22.38      1.22 o 
  -3   4   2       60.83       62.14      1.51 o 
  -2   4   2      187.36      190.33      3.78 o 
  -1   4   2      218.99      228.57      4.43 o 
   0   4   2      553.62      570.33     10.53 o 
   1   4   2      263.41      259.71      5.99 o 
   2   4   2      101.42      107.91      3.20 o 
   3   4   2       77.70       70.71      1.46 o 
   4   4   2        1.22        4.43      0.50 o 
   5   4   2      440.88      441.42     11.66 o 
   6   4   2      110.54      101.67      3.15 o 
   7   4   2      557.77      564.23     14.86 o 
   8   4   2       28.54       27.30      1.39 o 
   9   4   2       94.97       88.14      2.97 o 
  10   4   2        2.94        2.35      1.04 o 
  11   4   2       40.10       38.18      2.61 o 
  -7   5   2        0.11       -0.77      0.77 o 
  -6   5   2        0.41        0.41      0.78 o 
  -5   5   2       17.40       19.22      1.40 o 
  -4   5   2       52.26       48.08      2.65 o 
  -3   5   2      126.98      128.03      2.76 o 
  -2   5   2        3.08        3.63      0.64 o 
  -1   5   2       14.17       10.59      0.65 o 
   0   5   2        0.12        0.41      0.35 o 
   1   5   2      167.43      184.38      4.17 o 
   2   5   2        1.70        0.57      0.24 o 
   3   5   2      104.58       80.62      1.71 o 
   4   5   2      202.06      197.31      5.00 o 
   5   5   2      223.65      253.19      7.00 o 
   6   5   2      143.94      146.55      4.33 o 
   7   5   2        2.42        2.46      0.58 o 
   8   5   2       21.79       19.07      1.21 o 
   9   5   2       26.31       24.16      1.37 o 
  10   5   2       42.78       46.62      2.78 o 
  -6   6   2        7.06        6.96      1.17 o 
  -5   6   2       10.35       11.42      1.23 o 
  -4   6   2        0.37        0.27      0.66 o 
  -3   6   2        3.41        3.65      0.78 o 
  -2   6   2      241.36      233.18      5.35 o 
  -1   6   2       63.83       58.84      1.74 o 
   0   6   2      202.83      195.39      4.49 o 
   1   6   2      134.43      113.55      3.89 o 
   2   6   2      114.95      119.13      2.85 o 
   3   6   2        0.38        1.20      0.30 o 
   4   6   2        5.86        8.97      0.41 o 
   5   6   2      227.26      222.77     15.57 o 
   6   6   2       13.24       11.75      0.92 o 
   7   6   2      444.22      447.74     12.09 o 
   8   6   2        0.37        0.17      0.83 o 
   9   6   2       79.87       79.91      2.86 o 
  10   6   2        3.28        2.43      0.77 o 
  -5   7   2       12.30       11.85      2.04 o 
  -4   7   2       16.51       16.20      1.44 o 
  -3   7   2      100.73       97.24      2.72 o 
  -2   7   2        2.03        2.25      0.55 o 
  -1   7   2       85.70       85.45      2.57 o 
   0   7   2        1.04        0.18      0.38 o 
   1   7   2      198.06      185.27      5.10 o 
   2   7   2       27.45       28.76      1.08 o 
   3   7   2       49.60       49.35      1.48 o 
   4   7   2       64.82       66.59      1.93 o 
   5   7   2       13.69       12.41      0.77 o 
   6   7   2      130.46      131.79      4.13 o 
   7   7   2        1.07        0.99      0.61 o 
   8   7   2        1.36        1.94      0.96 o 
   9   7   2       15.40       15.34      1.29 o 
  10   7   2        0.54        0.14      0.83 o 
  -4   8   2        3.49        3.83      1.01 o 
  -3   8   2       34.04       31.36      2.09 o 
  -2   8   2       85.07       77.59      2.35 o 
  -1   8   2       26.26       25.61      1.53 o 
   0   8   2        6.02        5.47      0.64 o 
   1   8   2       86.95       86.06      2.39 o 
   2   8   2      278.35      276.22      6.24 o 
   3   8   2        0.12        0.75      0.40 o 
   4   8   2       39.91       39.83      1.33 o 
   5   8   2       12.59       13.61      1.13 o 
   6   8   2       21.16       18.44      1.32 o 
   7   8   2        9.15       10.61      1.87 o 
   8   8   2       18.47       16.41      1.29 o 
   9   8   2       25.41       29.00      1.75 o 
  -3   9   2       11.04       14.01      1.44 o 
  -2   9   2       17.06       16.05      1.40 o 
  -1   9   2        8.28        8.82      0.88 o 
   0   9   2       24.47       24.84      1.51 o 
   1   9   2      118.75      115.44      3.08 o 
   2   9   2       59.20       59.36      1.89 o 
   3   9   2        1.38        0.43      0.47 o 
   4   9   2        4.81        4.05      0.53 o 
   5   9   2       10.90        9.71      1.44 o 
   6   9   2       89.70       83.94      4.87 o 
   7   9   2       64.33       59.98      2.55 o 
   8   9   2       40.86       38.71      2.01 o 
   9   9   2       40.01       47.68      2.78 o 
  -2  10   2       28.85       25.47      1.75 o 
  -1  10   2        3.59        4.71      0.83 o 
   0  10   2        1.81        1.59      0.66 o 
   1  10   2        0.43        1.39      0.62 o 
   2  10   2       71.86       65.32      2.10 o 
   3  10   2       59.30       62.34      2.10 o 
   4  10   2        1.92        1.57      1.26 o 
   5  10   2        4.61        3.57      0.92 o 
   6  10   2       18.97       19.72      1.52 o 
   7  10   2        6.04        8.43      1.14 o 
   8  10   2       14.61       15.28      1.50 o 
   0  11   2        3.33        3.17      0.81 o 
   1  11   2        7.89        9.09      1.00 o 
   2  11   2       46.82       54.66      2.00 o 
   3  11   2        2.17        2.62      1.02 o 
   4  11   2       70.59       81.11      3.74 o 
   5  11   2        3.45        3.03      1.00 o 
   6  11   2       31.48       28.12      1.96 o 
  -3 -10   3        0.14        3.48      1.48 o 
  -2 -10   3        4.54        6.09      1.65 o 
  -1 -10   3       27.25       33.29      1.75 o 
   0 -10   3        0.02        0.10      0.78 o 
  -4  -9   3        9.88       10.35      2.09 o 
  -3  -9   3        0.89        1.41      0.85 o 
  -2  -9   3       62.09       75.43      2.82 o 
  -1  -9   3       41.99       39.94      1.99 o 
   0  -9   3        9.07       10.45      1.00 o 
   1  -9   3        2.97        3.10      0.80 o 
   2  -9   3       27.02       28.05      1.60 o 
   3  -9   3        8.75        6.94      1.39 o 
  -7  -8   3        2.97        4.18      1.91 o 
  -6  -8   3       12.00       11.48      2.35 o 
  -4  -8   3        2.71        3.29      0.84 o 
  -3  -8   3        4.93        5.19      0.81 o 
  -2  -8   3       28.08       32.19      1.42 o 
  -1  -8   3       40.27       44.57      4.18 o 
   0  -8   3        2.40        0.67      0.56 o 
   1  -8   3        6.21        7.30      0.84 o 
   2  -8   3        0.51        0.35      0.61 o 
   3  -8   3        0.03        1.07      0.67 o 
   4  -8   3        0.24       -0.63      0.83 o 
  -7  -7   3       55.28       52.88      4.18 o 
  -6  -7   3        4.43        3.13      1.65 o 
  -4  -7   3        3.14        2.39      0.53 o 
  -3  -7   3        5.57        4.69      0.61 o 
  -2  -7   3       17.15       16.25      0.99 o 
  -1  -7   3       86.39       81.92      2.36 o 
   0  -7   3        0.40       -0.09      0.56 o 
   1  -7   3       24.52       23.46      1.86 o 
   2  -7   3        0.46       -0.52      0.52 o 
   3  -7   3       58.66       58.66      2.61 o 
   4  -7   3       16.81       14.81      1.17 o 
   5  -7   3       26.57       28.88      1.87 o 
   6  -7   3       21.98       23.37      1.85 o 
  -8  -6   3       17.14       14.18      2.44 o 
  -7  -6   3        2.50        1.65      1.39 o 
  -6  -6   3       20.14       26.18      2.96 o 
  -5  -6   3       62.47       52.71      2.52 o 
  -4  -6   3       18.28       16.78      0.90 o 
  -3  -6   3       59.64       57.19      3.39 o 
  -2  -6   3       26.25       28.67      2.45 o 
  -1  -6   3        2.59        1.01      0.52 o 
   0  -6   3      125.78      122.90      5.78 o 
   1  -6   3        7.82        9.79      1.00 o 
   2  -6   3       40.73       36.86      1.43 o 
   3  -6   3        0.07        0.00      0.49 o 
   4  -6   3       49.74       48.78      1.81 o 
   5  -6   3       27.26       25.02      2.74 o 
   6  -6   3       24.18       25.75      1.72 o 
   7  -6   3       15.39       15.69      1.61 o 
  -8  -5   3       48.57       49.49      3.83 o 
  -7  -5   3       78.80       75.76      4.61 o 
  -6  -5   3      128.06      133.51      6.78 o 
  -5  -5   3        0.79       -0.07      0.57 o 
  -4  -5   3        1.67        0.88      0.42 o 
  -3  -5   3        2.86        2.70      0.48 o 
  -2  -5   3      126.14      126.18      3.57 o 
  -1  -5   3       36.34       39.24      1.51 o 
   0  -5   3       29.27       24.93      1.51 o 
   1  -5   3      204.30      207.66      5.38 o 
   2  -5   3        9.93       10.45      0.75 o 
   3  -5   3      206.41      202.39      4.83 o 
   4  -5   3        7.31        7.64      0.76 o 
   5  -5   3      119.89      124.53      3.64 o 
   6  -5   3       16.98       17.39      1.42 o 
   7  -5   3        8.79        8.33      1.16 o 
   8  -5   3        1.59        0.81      0.92 o 
  -7  -4   3        0.82        0.52      1.13 o 
  -6  -4   3        0.80       -0.64      0.64 o 
  -5  -4   3       26.87       22.89      0.92 o 
  -4  -4   3       21.78       22.63      0.85 o 
  -3  -4   3        2.92        3.89      0.32 o 
  -2  -4   3      170.00      192.19      3.70 o 
  -1  -4   3        3.79        2.18      0.37 o 
   0  -4   3      168.11      190.51      4.50 o 
   1  -4   3      113.03      123.25      3.03 o 
   2  -4   3        9.29       11.52      0.75 o 
   3  -4   3      184.73      191.43      6.77 o 
   4  -4   3       22.33       26.87      1.16 o 
   5  -4   3       61.51       55.47      2.16 o 
   6  -4   3      138.36      136.48      4.40 o 
   7  -4   3        8.17        7.59      1.08 o 
   8  -4   3        2.58        1.54      0.85 o 
  -7  -3   3        1.32        0.35      0.96 o 
  -6  -3   3       28.65       23.26      1.44 o 
  -5  -3   3       31.24       29.07      1.00 o 
  -4  -3   3       69.63       67.82      1.51 o 
  -3  -3   3        8.40        6.48      0.35 o 
  -2  -3   3      436.91      471.49      8.54 o 
  -1  -3   3       83.43      113.60      2.28 o 
   0  -3   3       13.47       14.84      0.57 o 
   1  -3   3       94.06      113.31      2.75 o 
   2  -3   3      326.01      351.61      7.66 o 
   3  -3   3        0.69        1.72      0.41 o 
   4  -3   3       45.16       50.76      1.59 o 
   5  -3   3      104.06       95.58      2.20 o 
   6  -3   3       36.93       36.24      1.33 o 
   7  -3   3       19.88       22.22      1.46 o 
   8  -3   3       23.85       25.67      2.17 o 
   9  -3   3        3.22        2.88      0.97 o 
  -7  -2   3      129.34      135.66      4.17 o 
  -6  -2   3        0.30        0.35      0.43 o 
  -5  -2   3      136.20      133.17      2.87 o 
  -4  -2   3        1.22        1.30      0.21 o 
  -3  -2   3      178.74      196.08      6.31 o 
  -2  -2   3        2.69        4.14      0.45 o 
  -1  -2   3       26.45       28.25      0.67 o 
   0  -2   3     1181.57     1191.91     18.84 o 
   1  -2   3       94.83      104.65      2.16 o 
   2  -2   3       36.20       33.68      1.09 o 
   3  -2   3       20.65       17.64      0.82 o 
   4  -2   3        4.54        4.17      0.45 o 
   5  -2   3       55.12       50.57      1.31 o 
   6  -2   3       67.96       66.46      1.89 o 
   7  -2   3       18.16       22.01      1.40 o 
   8  -2   3        0.04       -0.42      0.74 o 
   9  -2   3       32.93       34.95      1.96 o 
  -8  -1   3        0.91        0.35      0.96 o 
  -7  -1   3        3.08        2.00      0.96 o 
  -6  -1   3        1.13        1.88      0.39 o 
  -5  -1   3        2.64        2.37      0.31 o 
  -4  -1   3       42.11       46.31      1.09 o 
  -3  -1   3       40.50       37.56      1.87 o 
  -2  -1   3        0.46        1.85      0.36 o 
  -1  -1   3      204.80      213.57      4.17 o 
   0  -1   3        4.52        4.96      0.26 o 
   1  -1   3      252.84      300.21      5.58 o 
   2  -1   3      159.82      162.72      2.60 o 
   3  -1   3       44.55       40.14      1.56 o 
   4  -1   3      238.87      236.54      4.60 o 
   5  -1   3       44.94       48.63      1.26 o 
   6  -1   3       46.88       43.93      1.17 o 
   7  -1   3       14.86       19.85      1.25 o 
   8  -1   3        1.95        3.25      0.70 o 
   9  -1   3        0.50        1.58      0.69 o 
  10  -1   3        1.74        2.69      0.91 o 
  -8   0   3        1.59        0.78      0.96 o 
  -7   0   3       27.20       27.92      2.00 o 
  -6   0   3       17.23       16.13      0.95 o 
  -5   0   3       41.14       46.89      1.24 o 
  -4   0   3       28.01       20.39      0.79 o 
  -3   0   3       48.67       38.57      0.85 o 
  -2   0   3       12.05        5.74      0.50 o 
  -1   0   3        5.73       11.79      1.04 o 
   0   0   3     5365.14     5374.47     77.73 o 
   1   0   3     1743.36     1775.56     25.79 o 
   2   0   3      964.43     1025.64     15.03 o 
   3   0   3      139.82      161.95      2.82 o 
   4   0   3      697.38      794.59     17.51 o 
   5   0   3        0.05        2.01      0.31 o 
   6   0   3        1.10        2.37      0.33 o 
   7   0   3      101.95       96.44      2.48 o 
   8   0   3       54.63       46.80      1.95 o 
   9   0   3       53.07       53.48      2.24 o 
  10   0   3       16.28       18.24      1.78 o 
  -8   1   3        9.30        9.83      1.48 o 
  -7   1   3       11.80       10.70      1.39 o 
  -6   1   3       18.78       18.53      1.29 o 
  -5   1   3      100.05       90.25      2.34 o 
  -4   1   3       20.67       23.56      0.76 o 
  -3   1   3       36.28       22.74      0.65 o 
  -2   1   3      165.36      194.60      3.33 o 
  -1   1   3       34.41       24.07      0.53 o 
   0   1   3      694.96      746.62     10.95 o 
   1   1   3       47.22       41.66      0.96 o 
   2   1   3      166.90      210.43      3.58 o 
   3   1   3        0.97        0.02      0.16 o 
   4   1   3       40.96       33.12      0.78 o 
   5   1   3        0.31        0.62      0.31 o 
   6   1   3       18.70       11.91      0.57 o 
   7   1   3       13.59       12.88      0.64 o 
   8   1   3       24.00       29.22      1.11 o 
   9   1   3       12.84        9.61      1.65 o 
  10   1   3       31.55       29.49      3.22 o 
  -8   2   3        0.27       -0.43      0.96 o 
  -7   2   3        0.26        0.72      0.96 o 
  -6   2   3        0.21       -0.75      1.61 o 
  -5   2   3       29.54       32.44      1.95 o 
  -4   2   3      111.86      102.89      2.23 o 
  -3   2   3       18.06       15.93      0.62 o 
  -2   2   3        0.56        2.45      0.41 o 
  -1   2   3       95.07      106.06      1.92 o 
   0   2   3      132.82      122.62      2.14 o 
   1   2   3      388.73      393.13      5.87 o 
   2   2   3      264.07      268.54      4.06 o 
   3   2   3        6.92        3.68      0.25 o 
   4   2   3      651.99      771.41     12.52 o 
   5   2   3       54.31       52.17      1.18 o 
   6   2   3       15.68       22.62      0.80 o 
   7   2   3       71.12       71.63      1.95 o 
   8   2   3       30.74       26.77      1.19 o 
   9   2   3        5.12        8.14      0.84 o 
  11   2   3        2.26        4.09      1.22 o 
  -8   3   3        5.58        6.18      1.48 o 
  -7   3   3      108.05      100.78      3.60 o 
  -6   3   3        0.50        0.41      0.75 o 
  -5   3   3      167.38      171.21      5.07 o 
  -4   3   3        0.21        0.16      0.28 o 
  -3   3   3       95.53       94.19      2.07 o 
  -2   3   3       91.15      106.69      2.26 o 
  -1   3   3      641.44      668.95     10.91 o 
   0   3   3      114.29      100.82      2.03 o 
   1   3   3        0.80        0.46      0.15 o 
   2   3   3      291.94      279.88      6.16 o 
   3   3   3      308.94      312.63      5.75 o 
   4   3   3       88.26       83.79      1.71 o 
   5   3   3      102.80      138.83      2.69 o 
   6   3   3      281.19      272.59      5.07 o 
   7   3   3        7.18        3.22      0.69 o 
   8   3   3        1.45        0.90      0.36 o 
   9   3   3        1.37        0.46      0.52 o 
  10   3   3        0.21       -0.52      0.78 o 
  11   3   3       18.36       20.61      2.09 o 
  -7   4   3       30.44       32.37      1.94 o 
  -6   4   3        1.42        2.79      1.00 o 
  -5   4   3       39.65       36.93      1.82 o 
  -4   4   3       73.88       75.51      2.09 o 
  -3   4   3        3.57        4.67      0.62 o 
  -2   4   3        3.12        1.07      0.30 o 
  -1   4   3       33.92       55.55      1.38 o 
   0   4   3       72.40       65.07      1.89 o 
   1   4   3      379.54      344.10      7.44 o 
   2   4   3      366.08      385.64      7.10 o 
   3   4   3      364.13      349.57     17.15 o 
   4   4   3      351.51      381.18      7.06 o 
   5   4   3        0.79        0.06      0.20 o 
   6   4   3        4.59        6.20      0.71 o 
   7   4   3       12.19       11.13      0.90 o 
   8   4   3       30.19       30.99      1.50 o 
   9   4   3        0.62        1.81      0.64 o 
  10   4   3       72.85       72.98      3.74 o 
  11   4   3        2.83        4.35      1.22 o 
  -6   5   3        5.88        5.66      2.09 o 
  -5   5   3        2.64        0.88      0.77 o 
  -4   5   3       26.06       25.81      1.96 o 
  -3   5   3      118.65      113.84      3.01 o 
  -2   5   3       30.60       29.66      1.12 o 
  -1   5   3      514.63      494.26     10.59 o 
   0   5   3       31.07       25.57      0.97 o 
   1   5   3        0.55        0.62      0.29 o 
   2   5   3        0.42        0.27      0.27 o 
   3   5   3      708.56      740.81     15.57 o 
   4   5   3       13.57        7.05      0.38 o 
   5   5   3      123.22      128.37      3.86 o 
   6   5   3      532.11      533.57     14.17 o 
   7   5   3      607.61      567.75     15.03 o 
   8   5   3        8.47        9.16      0.90 o 
   9   5   3       93.37       93.86      3.39 o 
  10   5   3        2.43        0.43      0.87 o 
  11   5   3       93.09       97.33      4.70 o 
  -6   6   3       14.51       12.46      2.26 o 
  -5   6   3        7.33        8.87      2.87 o 
  -4   6   3        5.60        7.14      1.22 o 
  -3   6   3        0.88        0.70      0.47 o 
  -2   6   3       11.31       11.36      0.79 o 
  -1   6   3       25.16       22.89      1.00 o 
   0   6   3        9.48       10.37      1.27 o 
   1   6   3      422.22      398.97     14.04 o 
   2   6   3      148.98      153.35      4.24 o 
   3   6   3      408.93      418.83      7.77 o 
   4   6   3        5.38        3.18      0.33 o 
   5   6   3      434.16      431.48      9.20 o 
   6   6   3       17.18       17.52      1.17 o 
   7   6   3      168.92      163.52      4.94 o 
   8   6   3        5.67        4.51      0.75 o 
   9   6   3      106.28      103.95      5.35 o 
  10   6   3       18.65       18.09      2.13 o 
  -5   7   3        0.04       -0.35      0.83 o 
  -4   7   3       24.09       25.35      1.71 o 
  -3   7   3       30.22       27.22      1.78 o 
  -2   7   3      190.23      186.60      4.55 o 
  -1   7   3       70.94       69.20      2.06 o 
   0   7   3       83.43       92.48      2.47 o 
   1   7   3      115.12      108.89      2.81 o 
   2   7   3      138.31      122.89      3.08 o 
   3   7   3       25.74       26.90      1.01 o 
   4   7   3      100.42       93.91      2.04 o 
   5   7   3       10.06       10.69      0.55 o 
   6   7   3      223.81      210.43      6.15 o 
   7   7   3       30.61       28.60      2.70 o 
   8   7   3        0.15       -0.54      0.54 o 
   9   7   3       14.06       12.32      1.19 o 
  10   7   3        0.78        0.93      0.75 o 
  -4   8   3        1.37        1.04      0.87 o 
  -3   8   3        0.08       -0.21      1.09 o 
  -2   8   3       23.41       23.09      1.42 o 
  -1   8   3       64.61       71.11      2.19 o 
   0   8   3        9.09        8.27      0.77 o 
   1   8   3       27.33       28.06      1.40 o 
   2   8   3       81.77       72.23      2.40 o 
   3   8   3       12.04       12.53      0.80 o 
   4   8   3        0.34        0.40      0.39 o 
   5   8   3       51.13       41.44      1.65 o 
   6   8   3       40.35       43.60      3.91 o 
   7   8   3       14.57       16.64      2.61 o 
   8   8   3        1.96        2.11      0.74 o 
   9   8   3       32.69       34.10      2.09 o 
  10   8   3        0.00        0.58      0.79 o 
  -3   9   3        2.84        0.52      0.90 o 
  -2   9   3       52.41       48.76      2.28 o 
  -1   9   3        0.14        0.83      0.93 o 
   0   9   3       46.28       47.96      1.72 o 
   1   9   3       21.60       19.03      1.19 o 
   2   9   3       65.02       66.50      2.63 o 
   3   9   3       13.30       16.56      0.95 o 
   4   9   3        6.27        3.11      0.52 o 
   5   9   3       37.94       43.19      2.05 o 
   6   9   3        0.53        0.41      0.71 o 
   7   9   3       78.45       82.81      3.13 o 
   8   9   3        0.57        1.37      0.77 o 
   9   9   3       30.84       34.69      2.01 o 
  -2  10   3        1.54        1.30      1.74 o 
  -1  10   3       13.17       12.50      1.10 o 
   0  10   3        1.30        1.23      0.64 o 
   1  10   3        0.05       -0.56      0.61 o 
   2  10   3       11.59       14.38      1.04 o 
   3  10   3        9.57        6.31      1.08 o 
   4  10   3       21.62       23.95      1.69 o 
   5  10   3        0.04       -0.44      0.67 o 
   6  10   3      107.10      105.80      3.82 o 
   7  10   3       27.14       24.50      1.73 o 
   8  10   3       26.88       32.84      1.94 o 
   0  11   3        4.01        4.36      0.84 o 
   1  11   3       13.10       13.31      1.60 o 
   2  11   3        0.92        0.82      0.64 o 
   3  11   3        3.02        3.18      1.22 o 
   4  11   3        0.00       -0.74      0.88 o 
   5  11   3       22.03       25.98      3.04 o 
   6  11   3        2.55        2.82      1.01 o 
   7  11   3       47.77       44.67      4.52 o 
  -4  -9   4        1.94        0.96      1.65 o 
  -3  -9   4       11.19       14.09      2.52 o 
  -2  -9   4       73.89       74.80      2.57 o 
  -1  -9   4       47.21       60.34      2.27 o 
   0  -9   4       27.40       29.64      1.86 o 
   1  -9   4        9.49       10.57      1.55 o 
   2  -9   4        0.68        1.89      0.97 o 
  -5  -8   4       22.55       23.14      2.96 o 
  -4  -8   4        0.75        1.74      1.39 o 
  -3  -8   4        4.22        5.07      1.09 o 
  -2  -8   4        3.08        4.57      0.78 o 
  -1  -8   4        2.14        3.45      0.78 o 
   0  -8   4       16.04       15.53      1.20 o 
   1  -8   4       10.61       11.13      1.04 o 
   2  -8   4       30.23       33.51      3.09 o 
   3  -8   4        0.29        0.31      0.66 o 
   4  -8   4        1.63        0.80      0.90 o 
  -6  -7   4       14.67       18.27      2.70 o 
  -5  -7   4        5.21        5.48      1.65 o 
  -4  -7   4        0.84        1.00      0.79 o 
  -3  -7   4       15.75       14.05      0.99 o 
  -2  -7   4       36.01       39.81      2.10 o 
  -1  -7   4       81.89       84.36      2.53 o 
   0  -7   4       30.42       30.23      1.42 o 
   1  -7   4        6.71        7.45      1.14 o 
   2  -7   4        4.33        5.05      0.98 o 
   3  -7   4        4.46        4.43      0.81 o 
   4  -7   4       12.44       14.88      1.86 o 
   5  -7   4        0.82       -0.78      0.78 o 
  -7  -6   4       45.19       50.62      4.00 o 
  -6  -6   4       19.53       24.44      2.96 o 
  -5  -6   4       16.81       16.79      2.44 o 
  -4  -6   4        0.69        1.15      0.69 o 
  -3  -6   4       34.48       32.12      1.31 o 
  -2  -6   4        3.29        2.76      0.58 o 
  -1  -6   4        6.42        3.62      0.61 o 
   0  -6   4       41.64       44.55      1.64 o 
   1  -6   4      150.47      142.73      3.68 o 
   2  -6   4       11.05       10.88      0.91 o 
   3  -6   4       71.06       70.52      2.48 o 
   4  -6   4        4.54        3.59      1.06 o 
   5  -6   4       49.61       45.15      2.87 o 
   6  -6   4        2.22        1.84      1.13 o 
   7  -6   4       36.38       36.18      2.78 o 
  -7  -5   4        5.96        6.52      1.74 o 
  -6  -5   4       20.17       16.53      2.35 o 
  -5  -5   4        9.59        9.25      1.13 o 
  -4  -5   4       40.43       34.56      1.80 o 
  -3  -5   4       12.36        9.80      1.13 o 
  -2  -5   4       73.81       74.53      2.11 o 
  -1  -5   4      155.66      133.72      3.35 o 
   0  -5   4       48.29       46.51      1.60 o 
   1  -5   4      216.84      212.33      5.02 o 
   2  -5   4       37.23       35.64      1.42 o 
   3  -5   4       45.23       38.98      1.50 o 
   4  -5   4       56.81       56.28      1.93 o 
   5  -5   4        0.00        0.12      0.54 o 
   6  -5   4       11.84       15.07      1.40 o 
   7  -5   4        1.54        0.18      0.91 o 
  -7  -4   4        8.03        5.13      1.65 o 
  -6  -4   4       96.93      104.38      5.57 o 
  -5  -4   4        0.62        1.75      0.77 o 
  -4  -4   4      182.02      179.56      4.16 o 
  -3  -4   4        5.84        5.48      0.42 o 
  -2  -4   4      305.86      293.41      6.54 o 
  -1  -4   4      103.73      112.19      2.99 o 
   0  -4   4      394.22      372.81      9.57 o 
   1  -4   4      675.34      744.32     18.91 o 
   2  -4   4      114.15      105.54      2.76 o 
   3  -4   4       54.91       48.31      1.62 o 
   4  -4   4      142.85      152.78      3.84 o 
   5  -4   4      119.21      131.51      3.46 o 
   6  -4   4        8.14        7.71      1.65 o 
   7  -4   4       37.21       42.07      2.14 o 
   8  -4   4       18.87       15.48      1.91 o 
  -7  -3   4       29.77       27.40      2.52 o 
  -6  -3   4       17.46       16.65      1.38 o 
  -5  -3   4       90.68       90.18      3.19 o 
  -4  -3   4       30.80       33.42      1.68 o 
  -3  -3   4      185.15      184.02      6.39 o 
  -2  -3   4        2.91        4.21      0.32 o 
  -1  -3   4      796.66      851.07     15.20 o 
   0  -3   4        5.27        8.62      0.58 o 
   1  -3   4      311.56      299.30      8.20 o 
   2  -3   4        4.24        4.98      0.55 o 
   3  -3   4       16.82       17.61      0.89 o 
   4  -3   4        0.09        0.04      0.36 o 
   5  -3   4       17.96       16.63      0.96 o 
   6  -3   4        4.39        5.25      0.65 o 
   7  -3   4        0.78        0.72      1.74 o 
   8  -3   4       12.42       12.53      1.32 o 
   9  -3   4       40.83       43.63      2.37 o 
  -7  -2   4       12.88       16.87      1.74 o 
  -6  -2   4      117.96      110.79      3.81 o 
  -5  -2   4      109.89      107.69      3.59 o 
  -4  -2   4      298.23      295.85      8.35 o 
  -3  -2   4       98.60      106.55      3.46 o 
  -2  -2   4        4.05       10.00      0.89 o 
  -1  -2   4      216.64      228.40      4.29 o 
   0  -2   4       34.19       39.31      1.33 o 
   1  -2   4      243.00      269.74      6.62 o 
   2  -2   4      201.92      239.01      5.36 o 
   3  -2   4      104.20       93.83      4.32 o 
   4  -2   4       30.92       32.74      1.19 o 
   5  -2   4      120.68      112.29      2.90 o 
   6  -2   4      193.09      190.47      4.56 o 
   7  -2   4        4.29        3.77      0.82 o 
   8  -2   4      135.66      133.16      4.37 o 
   9  -2   4        5.76        7.24      1.12 o 
  -7  -1   4       10.56       11.05      1.48 o 
  -6  -1   4       10.73        7.80      1.61 o 
  -5  -1   4       15.45       16.67      1.21 o 
  -4  -1   4       69.62       77.72      2.74 o 
  -3  -1   4       88.15      100.96      3.29 o 
  -2  -1   4      455.48      519.61     13.90 o 
  -1  -1   4        1.17        1.28      0.57 o 
   0  -1   4     2467.29     2540.32     44.83 o 
   1  -1   4     1336.92     1318.14     24.93 o 
   2  -1   4      279.21      287.46      5.43 o 
   3  -1   4       75.26       81.80      2.14 o 
   4  -1   4      471.67      462.21      9.94 o 
   5  -1   4      255.92      313.80      6.97 o 
   6  -1   4      125.67      126.95      2.76 o 
   7  -1   4       49.17       46.93      1.57 o 
   8  -1   4       10.59       12.18      1.96 o 
   9  -1   4        7.31       10.47      1.17 o 
  10  -1   4       11.58       12.68      1.38 o 
  -8   0   4        0.16        1.65      1.13 o 
  -7   0   4       16.27       14.53      1.65 o 
  -6   0   4       44.55       42.53      2.70 o 
  -5   0   4       51.30       54.01      2.11 o 
  -4   0   4      166.18      185.58      3.58 o 
  -3   0   4      248.84      278.23      7.80 o 
  -2   0   4        0.16        1.04      0.78 o 
  -1   0   4       16.17       19.57      1.96 o 
   0   0   4      163.82      159.40      3.05 o 
   1   0   4     1167.89     1131.25     20.09 o 
   2   0   4      171.68      207.84      4.64 o 
   3   0   4      497.79      509.17      9.51 o 
   4   0   4       15.92       16.38      0.68 o 
   5   0   4        6.58        7.61      0.51 o 
   6   0   4       14.71       15.03      1.24 o 
   7   0   4       22.22       16.82      0.92 o 
   8   0   4       57.55       60.87      2.38 o 
   9   0   4       24.24       22.36      1.43 o 
  10   0   4       79.46       76.32      3.02 o 
  -8   1   4        0.94        1.39      1.13 o 
  -7   1   4       22.12       26.27      2.17 o 
  -6   1   4        1.66        1.83      1.04 o 
  -5   1   4       79.21       82.28      3.03 o 
  -4   1   4      101.22      100.51      2.17 o 
  -3   1   4        0.90        0.80      0.25 o 
  -2   1   4      320.54      324.84      5.99 o 
  -1   1   4        7.44       10.04      0.46 o 
   0   1   4      947.15     1039.23     16.74 o 
   1   1   4      395.07      413.46      6.22 o 
   2   1   4       42.92       51.83      1.01 o 
   3   1   4      168.73      169.81      3.01 o 
   4   1   4        9.82        6.96      0.54 o 
   5   1   4     1230.44     1266.49     29.77 o 
   6   1   4       16.48       19.53      0.91 o 
   7   1   4      400.75      403.14      8.85 o 
   8   1   4       22.69       13.35      0.87 o 
   9   1   4       40.01       44.45      1.98 o 
  10   1   4        4.85        8.70      2.17 o 
  -7   2   4       38.12       38.01      2.70 o 
  -6   2   4        2.65        3.13      1.13 o 
  -5   2   4       53.17       48.31      2.06 o 
  -4   2   4       51.48       59.15      1.99 o 
  -3   2   4       80.65       79.58      1.62 o 
  -2   2   4        1.57        1.69      0.30 o 
  -1   2   4       25.61       20.13      1.25 o 
   0   2   4      181.57      171.17      2.99 o 
   1   2   4       69.85       68.65      2.01 o 
   2   2   4     1020.41     1110.98     17.61 o 
   3   2   4      124.47      135.02      2.66 o 
   4   2   4      174.00      184.68      3.98 o 
   5   2   4      124.63      134.92      3.10 o 
   6   2   4      108.80       93.85      2.45 o 
   7   2   4       11.76       12.64      0.99 o 
   8   2   4       79.78       80.57      2.27 o 
   9   2   4        0.80        0.93      0.60 o 
  -7   3   4       22.47       28.70      2.44 o 
  -6   3   4        0.90        0.28      0.73 o 
  -5   3   4      121.92      127.36      4.09 o 
  -4   3   4       96.38       97.15      2.58 o 
  -3   3   4       14.63       15.01      0.73 o 
  -2   3   4        9.76        5.09      0.52 o 
  -1   3   4       13.98       13.11      0.58 o 
   0   3   4      343.79      352.53      7.17 o 
   1   3   4        1.75        1.31      0.22 o 
   2   3   4      313.08      345.16      6.41 o 
   3   3   4      204.00      192.32      4.68 o 
   4   3   4       64.20       73.39      1.58 o 
   5   3   4       44.95       34.62      0.90 o 
   6   3   4       75.99       76.15      1.64 o 
   7   3   4       15.42       14.23      0.61 o 
   8   3   4        3.74        3.74      1.00 o 
   9   3   4        2.42        1.44      0.62 o 
  10   3   4        6.30        6.26      1.30 o 
  11   3   4        2.95        2.09      1.13 o 
  -7   4   4        4.89        3.65      1.39 o 
  -6   4   4        0.01       -0.36      1.13 o 
  -5   4   4        8.22        8.16      1.06 o 
  -4   4   4        9.17        9.09      1.87 o 
  -3   4   4       58.40       58.57      1.77 o 
  -2   4   4       27.82       22.72      0.97 o 
  -1   4   4        1.30        0.23      0.34 o 
   0   4   4      104.68       92.19      2.38 o 
   1   4   4        6.04        6.42      0.52 o 
   2   4   4        1.13        0.00      0.28 o 
   3   4   4       33.88       37.85      1.24 o 
   4   4   4      170.08      216.04      4.14 o 
   5   4   4        8.40        4.25      0.39 o 
   6   4   4        5.64       10.09      0.50 o 
   7   4   4      401.54      399.85      8.63 o 
   8   4   4       85.00       78.17      2.79 o 
   9   4   4       68.34       71.51      3.35 o 
  10   4   4        1.06        0.26      0.96 o 
  11   4   4       56.75       71.76      3.91 o 
  -6   5   4        5.13        5.67      1.48 o 
  -5   5   4        2.50        0.43      0.82 o 
  -4   5   4       36.87       37.84      1.87 o 
  -3   5   4        9.67        9.42      1.38 o 
  -2   5   4       11.08       11.41      0.77 o 
  -1   5   4        1.56        3.56      0.50 o 
   0   5   4       63.67       57.92      1.66 o 
   1   5   4        0.25       -0.32      0.32 o 
   2   5   4        4.56        5.16      0.50 o 
   3   5   4       79.14       70.61      1.65 o 
   4   5   4      359.03      421.62      7.79 o 
   5   5   4       15.81       13.60      0.55 o 
   6   5   4       48.49       51.66      1.47 o 
   7   5   4      181.61      179.34      6.74 o 
   8   5   4      100.66      100.04      3.38 o 
   9   5   4       64.75       66.24      2.56 o 
  10   5   4       94.36       88.82      4.78 o 
  11   5   4        1.57        2.87      1.22 o 
  -5   6   4       35.34       32.06      1.92 o 
  -4   6   4        0.01       -0.67      0.71 o 
  -3   6   4       42.42       39.47      1.51 o 
  -2   6   4        4.20        3.90      0.60 o 
  -1   6   4       16.78       18.59      1.12 o 
   0   6   4        5.50        3.58      0.58 o 
   1   6   4        0.05        1.17      0.41 o 
   2   6   4      387.04      365.96     10.90 o 
   3   6   4       66.39       66.76      1.86 o 
   4   6   4      100.46       89.20      3.40 o 
   5   6   4        7.51        5.61      0.40 o 
   6   6   4      104.81      104.40      2.55 o 
   7   6   4      167.98      161.07      4.90 o 
   8   6   4        1.05        1.60      0.64 o 
   9   6   4       16.82       15.00      1.23 o 
  10   6   4       21.92       19.84      1.46 o 
  11   6   4       32.27       39.23      2.70 o 
  -5   7   4        0.07       -0.46      0.88 o 
  -4   7   4        0.03       -0.45      0.74 o 
  -3   7   4        4.94        6.94      1.48 o 
  -2   7   4        4.77        4.49      0.70 o 
  -1   7   4       59.78       63.81      1.99 o 
   0   7   4        0.09        0.52      0.45 o 
   1   7   4       45.25       41.78      1.76 o 
   2   7   4        0.74        0.29      0.43 o 
   3   7   4       83.42       75.73      2.34 o 
   4   7   4        0.10       -0.18      0.37 o 
   5   7   4      142.97      128.43      3.11 o 
   6   7   4        0.04       -0.19      0.56 o 
   7   7   4      139.11      139.17      4.41 o 
   8   7   4        1.59        1.85      0.66 o 
   9   7   4       30.39       29.10      1.69 o 
  10   7   4        3.35        2.98      0.88 o 
  -4   8   4       23.85       24.83      1.86 o 
  -3   8   4       26.59       25.70      1.76 o 
  -2   8   4       26.95       29.24      1.41 o 
  -1   8   4       13.07       14.98      1.19 o 
   0   8   4       13.95       12.60      0.91 o 
   1   8   4      107.31      101.79      4.75 o 
   2   8   4      450.40      429.80     15.45 o 
   3   8   4        5.40        4.31      0.77 o 
   4   8   4       58.99       47.24      1.52 o 
   5   8   4       96.89       91.62      2.41 o 
   6   8   4       41.61       28.72      1.59 o 
   7   8   4       17.91       13.85      1.21 o 
   8   8   4        9.06        9.47      1.11 o 
   9   8   4        5.13        6.02      2.00 o 
  10   8   4       40.86       42.46      3.83 o 
  -3   9   4        2.76        2.99      1.04 o 
  -2   9   4       21.48       20.24      3.44 o 
  -1   9   4        3.81        4.68      0.75 o 
   0   9   4       23.67       20.53      1.19 o 
   1   9   4        2.95        1.35      0.58 o 
   2   9   4       35.04       31.23      1.64 o 
   3   9   4       13.31       13.49      1.60 o 
   4   9   4        2.93        2.52      0.54 o 
   5   9   4       20.21       18.05      1.65 o 
   6   9   4       26.79       28.34      1.96 o 
   7   9   4       31.85       30.02      1.76 o 
   8   9   4       11.68       11.61      1.19 o 
   9   9   4        4.72        5.81      1.03 o 
  -1  10   4        0.51        1.36      0.85 o 
   0  10   4        3.59        3.90      0.76 o 
   1  10   4        1.56        1.67      0.66 o 
   2  10   4        8.77        9.41      0.87 o 
   3  10   4      125.60      126.71      6.11 o 
   4  10   4        1.68        1.54      0.57 o 
   5  10   4       24.21       28.25      2.35 o 
   6  10   4       44.30       41.59      2.17 o 
   7  10   4       41.69       43.65      2.44 o 
   8  10   4        0.10        0.23      0.77 o 
   1  11   4       33.44       41.23      1.82 o 
   2  11   4       16.64       19.86      1.29 o 
   3  11   4        7.14        7.64      0.87 o 
   4  11   4       37.63       41.76      2.28 o 
   5  11   4        0.00        0.89      0.90 o 
   6  11   4       19.33       25.01      1.86 o 
   7  11   4        8.34       10.11      1.61 o 
  -2  -9   5        0.05        2.16      1.02 o 
  -1  -9   5        1.45        1.32      1.04 o 
   0  -9   5        0.14        0.24      0.79 o 
  -4  -8   5       29.20       25.31      3.22 o 
  -3  -8   5        5.82        8.18      2.17 o 
  -2  -8   5       49.05       56.86      2.72 o 
  -1  -8   5       21.41       26.06      1.53 o 
   0  -8   5        0.00       -0.77      1.13 o 
   1  -8   5        7.84        8.02      1.02 o 
   2  -8   5        6.96        7.60      1.03 o 
   3  -8   5       94.61      106.70      5.81 o 
  -5  -7   5       20.97       27.22      3.31 o 
  -4  -7   5        2.02        5.91      1.91 o 
  -3  -7   5       49.06       53.92      2.53 o 
  -2  -7   5       21.97       22.15      1.71 o 
  -1  -7   5       65.50       67.20      2.29 o 
   0  -7   5        0.02       -0.23      0.63 o 
   1  -7   5       54.80       55.68      2.07 o 
   2  -7   5        1.25        0.89      0.68 o 
   3  -7   5        2.31        1.36      0.75 o 
   4  -7   5        0.00        0.45      0.71 o 
   5  -7   5       24.98       24.92      1.88 o 
  -6  -6   5       23.92       27.40      3.31 o 
  -5  -6   5        0.17        0.52      1.30 o 
  -4  -6   5       33.14       34.24      1.94 o 
  -3  -6   5        4.51        2.59      0.92 o 
  -2  -6   5       30.34       28.34      1.35 o 
  -1  -6   5       24.97       18.96      1.16 o 
   0  -6   5        1.55        2.03      0.63 o 
   1  -6   5        3.71        1.83      0.76 o 
   2  -6   5       17.26       16.25      1.30 o 
   3  -6   5       31.65       31.40      1.51 o 
   4  -6   5      113.83      117.44      3.63 o 
   5  -6   5        4.04        4.96      0.81 o 
   6  -6   5       22.25       20.76      1.80 o 
  -7  -5   5        1.41        2.35      1.65 o 
  -6  -5   5       11.00       11.83      2.26 o 
  -5  -5   5        0.03        0.09      0.80 o 
  -4  -5   5        1.29        0.78      0.74 o 
  -3  -5   5       16.72       14.15      1.30 o 
  -2  -5   5      122.16      122.28      3.18 o 
  -1  -5   5       54.98       55.48      1.85 o 
   0  -5   5       59.10       55.80      1.86 o 
   1  -5   5       12.23       10.88      0.91 o 
   2  -5   5       16.01       15.64      1.07 o 
   3  -5   5       62.70       66.44      2.26 o 
   4  -5   5       43.97       42.19      1.72 o 
   5  -5   5      168.59      168.75      7.21 o 
   6  -5   5        0.28        0.88      0.87 o 
   7  -5   5        4.64        3.86      1.13 o 
  -7  -4   5        1.64        1.13      1.39 o 
  -6  -4   5        2.67        2.78      1.48 o 
  -5  -4   5       45.29       45.63      4.31 o 
  -4  -4   5        0.59        2.26      0.83 o 
  -3  -4   5      102.90      100.23      3.54 o 
  -2  -4   5        0.04        0.28      0.47 o 
  -1  -4   5      184.32      174.22      4.16 o 
   0  -4   5       22.52       26.00      1.18 o 
   1  -4   5      437.28      423.48     13.00 o 
   2  -4   5        0.31        0.15      0.72 o 
   3  -4   5      121.22      122.09      3.27 o 
   4  -4   5       12.02       12.10      0.94 o 
   5  -4   5        2.66        2.93      0.67 o 
   6  -4   5        2.74        3.50      0.70 o 
   7  -4   5       50.41       48.63      5.00 o 
   8  -4   5       23.63       28.62      3.39 o 
  -6  -3   5       14.13       17.02      1.54 o 
  -5  -3   5       66.24       62.59      2.64 o 
  -4  -3   5      175.84      176.99      5.52 o 
  -3  -3   5        0.39       -0.54      0.58 o 
  -2  -3   5      254.37      240.78      7.04 o 
  -1  -3   5       39.62       40.16      1.21 o 
   0  -3   5      375.93      384.63      7.18 o 
   1  -3   5      101.62      105.11      2.76 o 
   2  -3   5       70.22       63.06      1.93 o 
   3  -3   5        0.30        0.41      0.41 o 
   4  -3   5        0.66        0.07      0.42 o 
   5  -3   5       76.99       79.30      3.06 o 
   6  -3   5       93.73       90.69      2.65 o 
   7  -3   5        0.01       -0.40      0.67 o 
   8  -3   5        1.71        1.64      1.04 o 
   9  -3   5       14.85       17.39      3.00 o 
  -6  -2   5       48.93       43.00      6.05 o 
  -5  -2   5       26.43       28.09      1.87 o 
  -4  -2   5       94.43       96.06      5.74 o 
  -3  -2   5       47.84       46.94      2.09 o 
  -2  -2   5       30.00       35.64      1.69 o 
  -1  -2   5        3.68        1.90      0.40 o 
   0  -2   5        2.10        1.30      0.33 o 
   1  -2   5       51.17       38.93      1.14 o 
   2  -2   5        5.91        6.14      0.62 o 
   3  -2   5        9.37        7.44      0.65 o 
   4  -2   5       78.03       71.74      2.11 o 
   5  -2   5       49.20       42.35      1.51 o 
   6  -2   5       66.29       62.99      2.55 o 
   7  -2   5        0.96        0.31      0.50 o 
   8  -2   5       86.75       90.02      3.52 o 
   9  -2   5       12.12       13.56      1.45 o 
  -7  -1   5       79.20       83.15      4.26 o 
  -6  -1   5        2.64        2.78      0.92 o 
  -5  -1   5      107.80      109.34      3.78 o 
  -4  -1   5       30.11       25.58      1.78 o 
  -3  -1   5       12.85        7.28      1.30 o 
  -2  -1   5        1.62        2.91      0.74 o 
  -1  -1   5       18.84       18.92      1.23 o 
   0  -1   5      792.35      741.63     16.42 o 
   1  -1   5      379.49      402.94      7.44 o 
   2  -1   5      288.14      278.97      9.05 o 
   3  -1   5      112.03      116.30      2.94 o 
   4  -1   5       13.71       11.17      0.77 o 
   5  -1   5       55.21       50.25      1.64 o 
   6  -1   5       28.87       27.52      1.21 o 
   7  -1   5       94.95       90.29      2.55 o 
   8  -1   5       14.85       13.44      1.48 o 
   9  -1   5      104.25       99.35      3.62 o 
  10  -1   5       17.41       15.36      1.51 o 
  -7   0   5        1.81        1.57      1.13 o 
  -5   0   5       12.90        8.78      1.09 o 
  -4   0   5        4.19        3.93      0.82 o 
  -3   0   5       35.13       31.22      1.57 o 
  -2   0   5       65.86       73.99      2.64 o 
  -1   0   5        6.24        6.01      0.83 o 
   0   0   5      110.91      109.36      2.96 o 
   1   0   5       13.51        8.48      0.61 o 
   2   0   5      221.13      250.70      4.81 o 
   3   0   5       12.72        9.75      0.66 o 
   4   0   5      524.42      550.34     11.79 o 
   5   0   5       38.95       41.72      1.42 o 
   6   0   5       12.64       11.36      0.81 o 
   7   0   5        0.04       -0.42      0.42 o 
   8   0   5        0.06        0.22      0.48 o 
   9   0   5        4.95        6.76      1.05 o 
  10   0   5        0.28        0.97      0.90 o 
  -7   1   5        3.42        3.65      1.30 o 
  -6   1   5       15.80       20.53      2.17 o 
  -5   1   5        0.11        0.66      0.72 o 
  -4   1   5       78.35       78.30      2.19 o 
  -3   1   5      106.38      120.51      2.47 o 
  -2   1   5       25.15       21.09      0.63 o 
  -1   1   5      243.20      285.03      5.30 o 
   0   1   5      539.97      555.69     10.07 o 
   1   1   5     1579.28     1727.55     30.61 o 
   2   1   5      430.15      457.35      8.37 o 
   3   1   5       45.63       44.04      1.40 o 
   4   1   5      100.45      114.16      2.87 o 
   5   1   5       11.81       11.86      0.78 o 
   6   1   5      119.20      122.04      3.11 o 
   7   1   5       15.68       18.12      0.97 o 
   8   1   5      303.15      279.14      6.47 o 
   9   1   5       17.88       15.51      1.28 o 
  10   1   5      149.01      129.16      7.05 o 
  -7   2   5       42.28       39.84      2.87 o 
  -6   2   5        0.38        0.78      1.13 o 
  -5   2   5      229.61      237.80      9.65 o 
  -4   2   5       79.63       80.14      2.34 o 
  -3   2   5      244.13      272.33      5.21 o 
  -2   2   5        1.86        2.31      0.30 o 
  -1   2   5      369.65      403.32      7.38 o 
   0   2   5        0.73        0.38      0.22 o 
   1   2   5       55.99       58.33      2.01 o 
   2   2   5      503.83      499.55     11.23 o 
   3   2   5     1080.66     1245.13     25.89 o 
   4   2   5      394.23      401.97      8.64 o 
   5   2   5      398.52      440.94     11.83 o 
   6   2   5      123.08      122.67      3.73 o 
   7   2   5      190.52      181.18      4.38 o 
   8   2   5       32.22       38.02      1.89 o 
   9   2   5       61.15       62.75      2.10 o 
  -6   3   5       16.31       12.96      1.83 o 
  -5   3   5       34.81       34.44      2.52 o 
  -4   3   5       57.34       59.60      1.89 o 
  -3   3   5       15.88       13.08      1.30 o 
  -2   3   5       60.49       57.07      1.74 o 
  -1   3   5      169.15      164.87      3.89 o 
   0   3   5       72.36       74.73      1.65 o 
   1   3   5      856.35      862.03     19.51 o 
   2   3   5        8.74       11.67      0.74 o 
   3   3   5      909.02      987.17     30.85 o 
   4   3   5       16.74       15.31      1.31 o 
   5   3   5      339.07      349.24      7.60 o 
   6   3   5       56.31       55.13      2.32 o 
   7   3   5       11.89       15.07      0.82 o 
   8   3   5        0.85       -0.22      0.40 o 
   9   3   5        3.18        4.05      0.91 o 
  10   3   5       41.78       46.79      2.96 o 
  11   3   5       48.42       49.06      3.22 o 
  -6   4   5       12.82       11.66      1.83 o 
  -5   4   5       21.53       19.92      2.17 o 
  -4   4   5      134.12      146.13      4.55 o 
  -3   4   5       35.03       34.38      1.34 o 
  -2   4   5      212.08      212.43      5.00 o 
  -1   4   5      155.70      151.08      3.73 o 
   0   4   5      496.97      519.38     11.16 o 
   1   4   5        0.03       -0.21      0.42 o 
   2   4   5      878.44      891.78     18.71 o 
   3   4   5      289.87      298.65      6.59 o 
   4   4   5       74.77       71.56      2.14 o 
   5   4   5        1.29        1.37      0.41 o 
   6   4   5       55.25       52.53      1.30 o 
   7   4   5      276.55      287.38      6.79 o 
   8   4   5       46.26       45.07      1.49 o 
   9   4   5      146.89      148.85      4.69 o 
  10   4   5        9.43        6.61      1.30 o 
  11   4   5       20.38       16.44      2.00 o 
  -6   5   5       25.02       32.97      2.78 o 
  -5   5   5        7.87        6.32      1.13 o 
  -4   5   5       45.46       44.32      2.12 o 
  -3   5   5       54.69       56.31      1.86 o 
  -2   5   5        0.01       -0.04      0.45 o 
  -1   5   5       38.57       36.94      1.58 o 
   0   5   5       15.58       17.55      2.45 o 
   1   5   5       70.23       72.20      2.97 o 
   2   5   5       10.56        6.51      0.61 o 
   3   5   5        3.52        3.14      0.72 o 
   4   5   5       35.29       28.06      1.08 o 
   5   5   5        0.14       -0.13      0.27 o 
   6   5   5       31.61       30.52      0.91 o 
   7   5   5       50.45       56.75      1.71 o 
   8   5   5       47.22       44.10      3.13 o 
   9   5   5        5.99        7.56      1.00 o 
  10   5   5        6.95       10.45      1.13 o 
  11   5   5      104.34      118.90      5.57 o 
  -5   6   5        4.55        6.11      1.57 o 
  -4   6   5       10.92       11.72      1.31 o 
  -3   6   5        9.83        9.66      1.07 o 
  -2   6   5       40.33       38.19      1.47 o 
  -1   6   5       18.34       14.00      0.92 o 
   0   6   5        0.02       -0.37      0.37 o 
   1   6   5       39.79       37.85      1.35 o 
   2   6   5        0.02        0.48      0.54 o 
   3   6   5      314.96      327.03      8.60 o 
   4   6   5      106.18      121.32      5.31 o 
   5   6   5      115.69      121.87      2.85 o 
   6   6   5       75.83       78.56      2.19 o 
   7   6   5      320.03      322.84     15.31 o 
   8   6   5      278.96      274.06      7.85 o 
   9   6   5       98.19       99.07      3.50 o 
  10   6   5       83.06       86.26      3.23 o 
  11   6   5       42.50       40.88      2.87 o 
  -4   7   5        4.02        2.38      0.98 o 
  -3   7   5        9.29        9.77      1.23 o 
  -2   7   5       53.89       49.65      1.77 o 
  -1   7   5        9.82        9.98      0.86 o 
   0   7   5      170.92      167.25      4.10 o 
   1   7   5       36.55       34.84      1.88 o 
   2   7   5      740.11      702.71     21.81 o 
   3   7   5       57.18       53.02      1.70 o 
   4   7   5      382.73      383.14     12.65 o 
   5   7   5        0.16        0.35      0.66 o 
   6   7   5      324.95      315.59      7.01 o 
   7   7   5        8.24        4.98      0.88 o 
   8   7   5       49.21       50.85      5.04 o 
   9   7   5        1.06        2.44      0.84 o 
  10   7   5        6.38        6.98      1.02 o 
  -3   8   5        5.83        6.59      1.13 o 
  -2   8   5       72.47       66.74      2.73 o 
  -1   8   5       81.57       87.58      2.59 o 
   0   8   5       14.04       14.69      1.35 o 
   1   8   5       12.29       12.94      0.94 o 
   2   8   5      146.49      147.50      3.72 o 
   3   8   5      141.52      134.88      3.43 o 
   4   8   5       18.44       19.50      1.02 o 
   5   8   5       56.78       59.47      2.29 o 
   6   8   5        4.32        2.97      0.87 o 
   7   8   5        1.45        1.51      0.72 o 
   8   8   5        1.45        1.61      0.74 o 
   9   8   5        0.77       -0.64      0.64 o 
  10   8   5        8.01        5.79      1.09 o 
  -2   9   5        7.88        6.24      1.19 o 
  -1   9   5        8.22        8.84      0.95 o 
   0   9   5       15.75       15.32      1.09 o 
   1   9   5       12.38       10.40      0.94 o 
   2   9   5       63.92       61.28      2.01 o 
   3   9   5       16.17       16.29      1.92 o 
   4   9   5        1.89        1.90      0.53 o 
   5   9   5        1.09        1.29      0.69 o 
   6   9   5        2.43        1.90      0.77 o 
   7   9   5       91.81       87.38      3.30 o 
   8   9   5        3.26        3.83      0.90 o 
   9   9   5       72.35       72.92      3.83 o 
  -1  10   5        2.02        2.38      0.96 o 
   0  10   5        0.04       -0.62      0.64 o 
   1  10   5        1.49        0.71      0.65 o 
   2  10   5        1.64        2.91      0.72 o 
   3  10   5        3.04        2.17      0.66 o 
   4  10   5       66.89       69.96      2.73 o 
   5  10   5        0.06        0.34      0.73 o 
   6  10   5       20.62       20.59      1.61 o 
   7  10   5        0.28        0.12      0.71 o 
   8  10   5        6.99       11.55      1.70 o 
   1  11   5        5.76        4.81      0.89 o 
   2  11   5       15.11       20.37      1.32 o 
   3  11   5       11.44       14.03      1.28 o 
   4  11   5       18.08       20.00      1.83 o 
   5  11   5       29.37       37.01      6.78 o 
   6  11   5        2.79        5.16      1.04 o 
   7  11   5       21.43       22.01      2.26 o 
  -2  -8   6       17.65       11.91      1.78 o 
  -1  -8   6       31.40       34.04      3.09 o 
   0  -8   6        0.42        1.28      1.70 o 
   1  -8   6        4.03        3.87      0.96 o 
   2  -8   6        0.00       -0.11      0.83 o 
  -4  -7   6        3.63        2.44      1.74 o 
  -3  -7   6       34.27       32.60      3.22 o 
  -2  -7   6       17.06       16.73      1.59 o 
  -1  -7   6        1.77        3.05      1.02 o 
   0  -7   6        5.74        4.63      0.92 o 
   1  -7   6       10.33       10.50      1.12 o 
   2  -7   6       35.67       32.96      4.47 o 
   3  -7   6        2.38        3.96      0.89 o 
   4  -7   6       36.02       34.81      1.83 o 
  -5  -6   6        8.28        8.26      2.26 o 
  -4  -6   6        0.48        0.33      2.26 o 
  -3  -6   6       86.61       92.82      3.65 o 
  -2  -6   6       12.55       11.01      1.29 o 
  -1  -6   6       52.79       49.26      2.74 o 
   0  -6   6       15.02       11.78      1.07 o 
   1  -6   6       12.42       11.23      1.06 o 
   2  -6   6        4.87        3.90      0.97 o 
   3  -6   6        0.62        0.62      0.68 o 
   4  -6   6       56.21       58.54      2.22 o 
   5  -6   6        3.13        3.19      0.86 o 
   6  -6   6       14.84       14.35      1.67 o 
  -6  -5   6       21.71       24.01      3.13 o 
  -5  -5   6       21.40       18.70      2.70 o 
  -4  -5   6        3.60        3.20      1.09 o 
  -3  -5   6       71.90       65.36      3.57 o 
  -2  -5   6       22.37       23.43      1.65 o 
  -1  -5   6       12.98       13.41      1.05 o 
   0  -5   6        2.05        1.68      0.92 o 
   1  -5   6       86.22       86.15      6.75 o 
   2  -5   6       15.39       15.01      1.12 o 
   3  -5   6      128.64      120.86      3.39 o 
   4  -5   6        1.70        3.48      0.90 o 
   5  -5   6      302.10      317.86      7.55 o 
   6  -5   6        0.17        0.45      0.93 o 
   7  -5   6       46.00       47.04      2.60 o 
  -6  -4   6        0.18        0.17      1.39 o 
  -5  -4   6        6.69        5.49      1.20 o 
  -4  -4   6       37.96       36.98      2.09 o 
  -3  -4   6       14.43       14.51      1.41 o 
  -2  -4   6      100.02      103.80      3.73 o 
  -1  -4   6       23.91       23.88      1.32 o 
   0  -4   6       81.86       87.88      2.86 o 
   1  -4   6        0.37       -0.07      0.48 o 
   2  -4   6       45.15       42.98      1.65 o 
   3  -4   6       65.56       62.47      2.08 o 
   4  -4   6      166.77      168.98      4.59 o 
   5  -4   6        4.16        3.33      0.76 o 
   6  -4   6        8.18        8.92      0.99 o 
   7  -4   6        1.58        1.20      0.95 o 
   8  -4   6        1.28        0.65      0.97 o 
  -6  -3   6        3.76        5.57      1.57 o 
  -5  -3   6       11.16       13.12      1.41 o 
  -4  -3   6       55.19       54.74      2.51 o 
  -3  -3   6       72.43       76.52      3.03 o 
  -2  -3   6      176.13      174.50      5.52 o 
  -1  -3   6      166.62      157.54      3.82 o 
   0  -3   6       73.72       73.50      1.77 o 
   1  -3   6        0.07       -0.07      0.47 o 
   2  -3   6        0.72        0.20      0.50 o 
   3  -3   6        6.75        5.60      0.70 o 
   4  -3   6      115.68      113.75      6.31 o 
   5  -3   6      324.47      341.20      7.87 o 
   6  -3   6      166.44      171.62      4.44 o 
   7  -3   6       82.81       82.65      3.22 o 
   8  -3   6        0.42        0.04      0.91 o 
  -6  -2   6        3.45        3.91      1.10 o 
  -5  -2   6       51.08       54.84      2.70 o 
  -4  -2   6       27.46       28.31      1.78 o 
  -3  -2   6       75.18       80.44      3.11 o 
  -2  -2   6       63.07       67.19      2.67 o 
  -1  -2   6       53.33       61.03      2.51 o 
   0  -2   6      330.38      307.75      6.30 o 
   1  -2   6       42.33       33.85      1.30 o 
   2  -2   6       62.45       47.18      1.62 o 
   3  -2   6       17.32       23.46      2.26 o 
   4  -2   6      160.08      158.04      3.97 o 
   5  -2   6       62.92       65.70      2.11 o 
   6  -2   6        8.97       10.75      0.95 o 
   7  -2   6        3.47        4.03      0.72 o 
   8  -2   6        7.98        5.22      1.08 o 
   9  -2   6        4.72        4.31      1.78 o 
  -6  -1   6       23.95       24.27      2.78 o 
  -5  -1   6       13.61       11.22      1.31 o 
  -4  -1   6       71.89       69.04      2.80 o 
  -3  -1   6       45.70       48.18      2.39 o 
  -2  -1   6       12.70       15.31      1.29 o 
  -1  -1   6       17.84       15.41      1.29 o 
   0  -1   6       62.13       61.67      1.44 o 
   1  -1   6       88.41      105.37      2.30 o 
   2  -1   6       19.11       21.68      1.02 o 
   3  -1   6       10.73       15.83      0.92 o 
   4  -1   6      454.65      450.00      9.89 o 
   5  -1   6        6.60        8.85      0.79 o 
   6  -1   6      343.03      353.67      8.02 o 
   7  -1   6        4.30        2.92      0.65 o 
   8  -1   6       38.50       38.51      2.02 o 
   9  -1   6        0.89        0.88      0.83 o 
  10  -1   6       26.10       26.11      1.90 o 
  -7   0   6        3.92        4.61      1.48 o 
  -6   0   6       10.96        4.78      1.91 o 
  -5   0   6        9.12       11.01      1.65 o 
  -4   0   6        0.66        0.53      0.73 o 
  -3   0   6        5.88        2.37      1.44 o 
  -2   0   6       53.95       45.59      2.09 o 
  -1   0   6      160.67      149.96      4.70 o 
   0   0   6      492.96      461.06      8.44 o 
   1   0   6      583.47      578.30     10.53 o 
   2   0   6       75.84       67.31      3.91 o 
   3   0   6       45.95       49.73      1.62 o 
   4   0   6      219.81      219.05      5.15 o 
   5   0   6      792.76      824.70     17.56 o 
   6   0   6        0.00        0.12      0.47 o 
   7   0   6      243.56      255.44      6.01 o 
   8   0   6        0.36       -0.31      0.55 o 
   9   0   6        9.25        7.90      1.12 o 
  10   0   6        7.32        9.55      1.32 o 
  -6   1   6        0.00       -0.78      1.04 o 
  -5   1   6       18.43       21.74      2.70 o 
  -4   1   6        0.11       -0.70      0.70 o 
  -3   1   6      148.55      140.20      4.55 o 
  -2   1   6       13.05       11.86      1.70 o 
  -1   1   6      206.79      194.42      4.17 o 
   0   1   6       11.09       10.41      0.50 o 
   1   1   6      194.36      199.10      6.90 o 
   2   1   6       10.10        9.07      0.62 o 
   3   1   6      248.52      291.17      6.45 o 
   4   1   6       17.11       13.48      0.85 o 
   5   1   6       13.59        9.19      0.79 o 
   6   1   6        9.15        5.43      1.22 o 
   7   1   6       38.17       39.21      1.54 o 
   8   1   6       23.74       22.79      1.24 o 
   9   1   6        0.86        0.14      0.72 o 
  10   1   6       48.89       42.39      2.33 o 
  -6   2   6        0.09        1.04      1.22 o 
  -4   2   6       67.20       71.91      2.90 o 
  -3   2   6        3.14        2.32      0.56 o 
  -2   2   6       89.75       81.53      1.82 o 
  -1   2   6        6.86        8.35      0.46 o 
   0   2   6       98.43       98.83      2.08 o 
   1   2   6       51.41       54.31      1.80 o 
   2   2   6       39.83       40.25      1.29 o 
   3   2   6       10.66       16.98      0.80 o 
   4   2   6       41.95       41.74      1.35 o 
   5   2   6      236.70      230.27      5.23 o 
   6   2   6      239.06      240.12      6.86 o 
   7   2   6       83.87       83.44      2.90 o 
   8   2   6       45.06       44.29      2.87 o 
   9   2   6       22.89       21.69      1.48 o 
  -6   3   6        0.01       -0.17      1.13 o 
  -5   3   6       31.32       33.66      2.70 o 
  -3   3   6       47.22       42.63      1.59 o 
  -2   3   6        4.08        3.84      0.58 o 
  -1   3   6        0.17        0.11      0.40 o 
   0   3   6      317.03      332.93      7.34 o 
   1   3   6       43.73       49.31      1.51 o 
   2   3   6      318.79      348.98      7.66 o 
   3   3   6       14.04       16.66      0.81 o 
   4   3   6       98.69       96.70      2.51 o 
   5   3   6      115.19      111.36      3.07 o 
   6   3   6      206.10      207.54      4.83 o 
   7   3   6      306.88      291.52      6.56 o 
   8   3   6       18.68       19.93      1.07 o 
   9   3   6        2.94        2.14      0.59 o 
  10   3   6        5.72        3.74      1.22 o 
  11   3   6       16.14       20.09      2.17 o 
  -5   4   6       17.96       12.61      1.91 o 
  -4   4   6       30.41       35.14      2.70 o 
  -3   4   6       55.43       51.18      2.61 o 
  -2   4   6       10.63       10.58      0.84 o 
  -1   4   6       94.22       88.15      2.43 o 
   0   4   6       53.05       59.68      1.83 o 
   1   4   6      206.30      197.38      4.60 o 
   2   4   6      250.50      266.67      6.01 o 
   3   4   6      736.62      750.47     19.76 o 
   4   4   6       61.87       57.82      1.75 o 
   5   4   6      102.34       99.26      2.62 o 
   6   4   6        0.88        0.97      0.43 o 
   7   4   6        9.13       10.68      0.81 o 
   8   4   6       21.47       22.39      1.40 o 
   9   4   6       12.90       14.17      1.27 o 
  10   4   6      132.11      138.49      4.57 o 
  11   4   6        0.04        0.61      1.13 o 
  -5   5   6       26.25       29.05      2.61 o 
  -4   5   6        1.22        1.57      1.13 o 
  -3   5   6      108.03      111.26      3.72 o 
  -2   5   6       74.68       74.68      2.22 o 
  -1   5   6       50.76       49.49      1.72 o 
   0   5   6       79.32       73.64      2.43 o 
   1   5   6      139.84      140.16      3.50 o 
   2   5   6       53.40       52.93      1.68 o 
   3   5   6       21.65       20.27      1.58 o 
   4   5   6        8.27        7.30      0.65 o 
   5   5   6       98.15       85.62      2.32 o 
   6   5   6       19.45       18.02      0.96 o 
   7   5   6      603.06      589.94     12.69 o 
   8   5   6       18.32       21.63      1.57 o 
   9   5   6       35.23       30.39      1.76 o 
  10   5   6        3.90        2.67      0.88 o 
  11   5   6       29.23       35.40      2.70 o 
  -4   6   6       27.18       33.40      2.61 o 
  -3   6   6        0.14       -0.73      0.73 o 
  -2   6   6       19.37       22.26      1.86 o 
  -1   6   6        0.58       -0.18      0.78 o 
   0   6   6        6.66        9.35      0.94 o 
   1   6   6       22.41       19.05      1.06 o 
   2   6   6       73.00       71.45      2.15 o 
   3   6   6      239.87      233.99      5.45 o 
   4   6   6       19.74       19.41      1.52 o 
   5   6   6      110.58      106.48      2.80 o 
   6   6   6        3.45        2.53      0.58 o 
   7   6   6        1.01        1.01      0.56 o 
   8   6   6       25.37       29.12      1.75 o 
   9   6   6        0.03       -0.91      0.91 o 
  10   6   6       92.79       98.71      3.63 o 
  11   6   6        4.42        4.18      1.30 o 
  -3   7   6        6.92        5.13      1.83 o 
  -2   7   6       59.85       63.88      2.17 o 
  -1   7   6        9.16        8.59      1.14 o 
   0   7   6       25.55       29.00      1.31 o 
   1   7   6       32.02       29.87      1.53 o 
   2   7   6      213.58      223.83      9.09 o 
   3   7   6       47.78       49.51      1.71 o 
   4   7   6       15.67       15.40      1.09 o 
   5   7   6       91.46       96.43      2.70 o 
   6   7   6        0.54       -0.35      0.52 o 
   7   7   6      136.90      137.17      6.35 o 
   8   7   6       16.25       18.53      1.45 o 
   9   7   6       45.70       52.06      2.38 o 
  10   7   6        3.75        4.71      1.04 o 
  -3   8   6        9.77       11.17      1.41 o 
  -2   8   6        0.18        0.76      0.88 o 
  -1   8   6       20.65       21.17      1.29 o 
   0   8   6       49.73       48.70      1.80 o 
   1   8   6        9.36       11.80      1.06 o 
   2   8   6      161.53      157.73      3.99 o 
   3   8   6       21.35       21.58      1.14 o 
   4   8   6       96.70       98.85      2.73 o 
   5   8   6       59.90       55.58      2.05 o 
   6   8   6      120.84      121.44      4.48 o 
   7   8   6       11.06        8.77      1.06 o 
   8   8   6       12.72       13.42      1.30 o 
   9   8   6       15.15       12.19      1.33 o 
  10   8   6        0.37        0.03      0.79 o 
  -1   9   6       16.27       17.27      1.51 o 
   0   9   6       58.82       59.35      2.10 o 
   1   9   6        2.60        2.55      0.91 o 
   2   9   6      213.30      207.17      5.06 o 
   3   9   6      113.84      119.43      3.30 o 
   4   9   6       35.96       37.89      1.89 o 
   5   9   6       18.66       20.55      1.13 o 
   6   9   6       12.95       10.65      1.17 o 
   7   9   6        9.46        7.97      1.09 o 
   8   9   6        7.30        6.60      1.09 o 
   9   9   6       24.19       26.56      1.90 o 
   0  10   6        0.54        0.21      0.71 o 
   1  10   6       16.13       18.57      1.25 o 
   2  10   6        1.63        2.39      0.68 o 
   3  10   6        0.02       -0.02      0.58 o 
   4  10   6       27.96       30.69      1.46 o 
   5  10   6       19.13       16.64      1.46 o 
   6  10   6       45.35       44.42      6.61 o 
   7  10   6       44.18       35.46      2.09 o 
   8  10   6        5.34        3.89      1.04 o 
   2  11   6        4.58        3.27      0.83 o 
   3  11   6       34.23       27.95      1.53 o 
   4  11   6        2.54        2.97      2.17 o 
   5  11   6       26.73       25.33      1.92 o 
   6  11   6        1.37        2.63      1.04 o 
   7  11   6       13.96       11.08      3.22 o 
  -2  -7   7        0.72        1.36      1.15 o 
  -1  -7   7        1.33        1.65      1.52 o 
   0  -7   7        0.08       -0.42      1.04 o 
   1  -7   7        9.29        9.59      1.40 o 
   2  -7   7        0.00       -0.56      0.73 o 
   3  -7   7        6.44        4.15      1.51 o 
  -4  -6   7        0.11       -0.35      1.39 o 
  -3  -6   7        6.19        1.95      2.70 o 
  -2  -6   7        1.37        0.65      1.39 o 
  -1  -6   7        5.13        4.86      3.22 o 
   0  -6   7       17.17       17.03      1.63 o 
   1  -6   7        0.25       -0.39      0.73 o 
   2  -6   7        0.09       -0.41      0.67 o 
   3  -6   7        1.28       -0.11      0.70 o 
   4  -6   7        1.33        0.76      0.97 o 
   5  -6   7        0.37       -0.26      0.81 o 
  -4  -5   7        8.01        7.44      1.32 o 
  -3  -5   7       15.75       14.60      1.74 o 
  -2  -5   7       32.64       26.95      1.92 o 
  -1  -5   7       17.52       19.52      1.67 o 
   0  -5   7        0.21       -0.40      0.71 o 
   1  -5   7        4.08        3.58      0.77 o 
   2  -5   7       17.32       18.15      1.28 o 
   3  -5   7        6.26        5.21      0.88 o 
   4  -5   7        1.50        1.39      0.75 o 
   5  -5   7        0.08        0.43      0.94 o 
   6  -5   7        1.72        1.25      1.35 o 
  -5  -4   7        0.11        0.00      1.39 o 
  -4  -4   7        0.52       -0.10      0.95 o 
  -3  -4   7        0.10       -0.83      0.83 o 
  -2  -4   7        1.62        0.36      0.83 o 
  -1  -4   7        0.38        0.41      0.77 o 
   0  -4   7        7.96        7.76      0.95 o 
   1  -4   7      109.88      111.18      4.04 o 
   2  -4   7        2.91        3.41      1.11 o 
   3  -4   7       70.81       75.54      3.33 o 
   4  -4   7       81.95       90.33      4.17 o 
   5  -4   7       31.66       31.25      1.63 o 
   6  -4   7       13.38       13.10      1.20 o 
   7  -4   7        0.01       -0.10      0.93 o 
  -5  -3   7       12.94       13.91      1.57 o 
  -4  -3   7       15.81       15.82      2.83 o 
  -3  -3   7        3.93        3.83      0.98 o 
  -2  -3   7        0.12        0.37      0.75 o 
  -1  -3   7      132.84      129.87      4.48 o 
   0  -3   7       61.47       68.92      2.47 o 
   1  -3   7      155.91      142.94      5.71 o 
   2  -3   7        3.64        5.07      0.75 o 
   3  -3   7       56.81       55.17      1.95 o 
   4  -3   7        8.88        7.95      0.92 o 
   5  -3   7        9.38        7.35      1.14 o 
   6  -3   7       12.86       14.18      1.20 o 
   7  -3   7        2.18        2.11      1.00 o 
   8  -3   7       67.59       67.08      3.03 o 
  -6  -2   7       31.31       25.31      2.96 o 
  -5  -2   7        0.19       -0.29      0.92 o 
  -4  -2   7      129.21      127.89      4.51 o 
  -3  -2   7       17.64       17.30      1.56 o 
  -2  -2   7      114.39      110.77      3.96 o 
  -1  -2   7      283.83      256.64      7.68 o 
   0  -2   7       46.94       46.60      1.97 o 
   1  -2   7        2.25        1.52      1.01 o 
   2  -2   7       79.88       78.12      2.33 o 
   3  -2   7      134.37      136.05      4.08 o 
   4  -2   7       55.18       52.73      1.90 o 
   5  -2   7      155.36      155.90      4.06 o 
   6  -2   7       98.59      102.04      3.30 o 
   7  -2   7        2.14        2.04      0.71 o 
   8  -2   7        0.28       -0.78      0.78 o 
   9  -2   7        5.86        4.59      1.22 o 
  -6  -1   7       12.18       10.52      2.44 o 
  -5  -1   7        1.29        2.16      1.02 o 
  -4  -1   7        5.45        4.87      1.10 o 
  -3  -1   7        6.95        8.64      1.83 o 
  -2  -1   7        2.09        2.82      0.92 o 
  -1  -1   7       41.50       38.78      3.13 o 
   0  -1   7      294.79      302.81      6.76 o 
   1  -1   7        5.65        3.80      0.60 o 
   2  -1   7        0.01       -0.05      0.43 o 
   3  -1   7        8.73        7.85      0.84 o 
   4  -1   7       17.17       14.12      1.24 o 
   5  -1   7        4.37        4.68      0.75 o 
   6  -1   7       35.72       37.72      1.63 o 
   7  -1   7       14.60       12.06      1.37 o 
   8  -1   7        6.18        7.02      1.14 o 
   9  -1   7       12.13       12.18      1.48 o 
  -6   0   7        2.03        5.22      2.17 o 
  -5   0   7       14.82       16.59      1.62 o 
  -4   0   7       33.41       33.74      1.97 o 
  -3   0   7        6.66        7.00      1.22 o 
  -2   0   7      141.63      151.73      5.01 o 
  -1   0   7       18.90       21.48      1.91 o 
   0   0   7      155.27      150.65      3.61 o 
   1   0   7       73.22       63.56      3.59 o 
   2   0   7      134.92      142.65      6.18 o 
   3   0   7       20.24       14.64      0.98 o 
   4   0   7       18.44       20.27      1.13 o 
   5   0   7      139.18      135.67      3.56 o 
   6   0   7       17.88       19.15      1.17 o 
   7   0   7       72.68       77.16      2.45 o 
   8   0   7       78.09       85.18      2.67 o 
   9   0   7        0.27       -0.43      0.87 o 
  10   0   7       47.79       47.62      5.78 o 
  -5   1   7        8.77        9.31      2.17 o 
  -4   1   7        1.04       -0.88      1.04 o 
  -3   1   7        0.87        0.31      0.75 o 
  -2   1   7       19.06       18.80      1.50 o 
  -1   1   7       31.06       28.30      1.69 o 
   0   1   7      244.08      254.45      4.90 o 
   1   1   7       71.59       81.21      1.89 o 
   2   1   7       31.42       32.28      2.05 o 
   3   1   7      144.28      159.36      3.85 o 
   4   1   7      242.56      246.74     17.31 o 
   5   1   7      287.20      290.07      6.89 o 
   6   1   7      206.71      206.81      5.05 o 
   7   1   7      136.08      130.17      3.55 o 
   8   1   7        0.01        0.42      0.59 o 
   9   1   7        5.28        5.75      1.06 o 
  10   1   7        5.12        5.68      1.21 o 
  -5   2   7        9.81       12.35      2.52 o 
  -4   2   7        0.04        0.32      0.84 o 
  -3   2   7       55.75       52.73      2.45 o 
  -2   2   7       17.02       16.66      1.47 o 
  -1   2   7      310.06      315.81      7.06 o 
   0   2   7        4.38        5.39      0.46 o 
   1   2   7      281.15      303.50      6.80 o 
   2   2   7        0.58        0.24      0.34 o 
   3   2   7        3.85        3.23      0.49 o 
   4   2   7        0.41        0.04      0.37 o 
   5   2   7      136.63      133.87      3.35 o 
   6   2   7      279.14      269.73      6.17 o 
   7   2   7       38.63       41.09      1.88 o 
   8   2   7       90.08       86.74      3.15 o 
   9   2   7        1.58        1.54      0.77 o 
  -5   3   7       22.67       20.96      2.44 o 
  -4   3   7       47.14       46.01      3.83 o 
  -3   3   7       25.10       25.77      2.04 o 
  -2   3   7       37.47       37.51      1.45 o 
  -1   3   7      143.40      140.31      3.53 o 
   0   3   7      169.92      163.22      3.94 o 
   1   3   7        6.53        6.22      0.73 o 
   2   3   7       30.20       26.68      1.43 o 
   3   3   7      131.04      126.35      5.75 o 
   4   3   7       15.58       14.56      0.86 o 
   5   3   7      142.03      141.78      3.54 o 
   6   3   7      111.77      110.88      2.93 o 
   7   3   7      280.24      294.49      6.70 o 
   8   3   7       14.53       14.25      0.99 o 
   9   3   7        8.21        9.68      0.89 o 
  10   3   7        5.95        3.74      1.22 o 
  11   3   7       11.09       15.57      2.09 o 
  -5   4   7        2.35        1.30      1.30 o 
  -4   4   7        4.49        4.78      1.48 o 
  -3   4   7        1.57        1.40      0.90 o 
  -2   4   7       16.60       15.15      1.05 o 
  -1   4   7       67.83       67.90      2.68 o 
   0   4   7       96.99      103.62      3.16 o 
   1   4   7       49.38       44.71      1.51 o 
   2   4   7       16.72       13.12      1.37 o 
   3   4   7        2.49        1.88      0.73 o 
   4   4   7        0.18        0.25      0.39 o 
   5   4   7       15.33       17.41      0.96 o 
   6   4   7      126.01      117.88      3.08 o 
   7   4   7      106.97      100.27      3.05 o 
   8   4   7       77.32       78.27      2.34 o 
   9   4   7       32.78       37.57      4.18 o 
  10   4   7       12.74       10.64      1.23 o 
  11   4   7      126.10      162.48      7.22 o 
  -4   5   7        8.15        9.31      1.83 o 
  -3   5   7        1.14       -0.70      0.96 o 
  -2   5   7       68.76       70.60      2.31 o 
  -1   5   7       23.02       23.26      1.22 o 
   0   5   7      150.82      158.90      3.98 o 
   1   5   7      111.07      103.52      4.10 o 
   2   5   7       31.94       32.52      1.29 o 
   3   5   7        9.27        6.22      0.64 o 
   4   5   7       47.01       49.49      1.66 o 
   5   5   7       13.92       11.18      1.16 o 
   6   5   7      232.25      235.63      6.05 o 
   7   5   7      475.74      500.00     10.96 o 
   8   5   7      314.82      310.35      7.09 o 
   9   5   7      232.46      249.86     11.39 o 
  10   5   7       26.90       24.04      3.09 o 
  11   5   7       15.80       12.18      1.83 o 
  -4   6   7        0.79        0.35      1.22 o 
  -3   6   7       34.48       33.57      2.78 o 
  -2   6   7        2.29        1.96      0.70 o 
  -1   6   7       39.45       39.01      1.86 o 
   0   6   7       14.35       13.84      1.27 o 
   1   6   7       10.32        9.96      1.26 o 
   2   6   7      160.83      155.66      3.92 o 
   3   6   7       62.02       60.82      1.97 o 
   4   6   7      180.67      178.37      6.18 o 
   5   6   7        0.94        0.57      0.55 o 
   6   6   7      347.91      328.98      8.27 o 
   7   6   7       42.59       44.54      1.70 o 
   8   6   7        0.26        0.93      0.77 o 
   9   6   7        0.02       -0.71      0.71 o 
  10   6   7        0.08       -0.33      0.77 o 
  11   6   7       24.79       30.99      2.04 o 
  -3   7   7        5.97        5.83      1.57 o 
  -2   7   7        5.30        3.70      0.92 o 
  -1   7   7       62.49       67.26      3.00 o 
   0   7   7        0.96        0.64      0.68 o 
   1   7   7       78.78       77.91      2.90 o 
   2   7   7       29.49       29.53      1.39 o 
   3   7   7        5.19        3.79      0.69 o 
   4   7   7       34.80       28.24      2.10 o 
   5   7   7        2.08        2.20      0.69 o 
   6   7   7       95.49      110.51      3.99 o 
   7   7   7        8.73        9.80      1.26 o 
   8   7   7      147.27      140.59      4.68 o 
   9   7   7       11.45       10.99      1.25 o 
  10   7   7       13.13       10.28      1.32 o 
  -2   8   7       15.45       13.44      1.65 o 
  -1   8   7        5.72        5.32      1.34 o 
   0   8   7       20.14       23.89      1.37 o 
   1   8   7        0.00       -0.14      0.69 o 
   2   8   7      122.17      133.18      3.55 o 
   3   8   7       98.16       98.82      3.45 o 
   4   8   7       26.31       30.15      2.96 o 
   5   8   7        6.15        6.17      0.98 o 
   6   8   7       74.40       65.52      2.67 o 
   7   8   7       90.87      100.60      3.68 o 
   8   8   7        0.87        0.82      0.74 o 
   9   8   7       66.76       79.82      3.26 o 
  10   8   7        3.59        5.37      1.65 o 
  -1   9   7       28.77       33.70      2.00 o 
   0   9   7        3.78        4.47      0.85 o 
   1   9   7       28.27       29.69      4.21 o 
   2   9   7        1.11        1.17      0.65 o 
   3   9   7       28.70       31.53      1.48 o 
   4   9   7        0.27       -0.52      0.58 o 
   5   9   7        6.85        8.41      0.85 o 
   6   9   7       25.89       28.64      1.85 o 
   7   9   7       12.64        8.63      1.14 o 
   8   9   7       13.30       15.38      2.09 o 
   9   9   7        2.89        2.57      0.96 o 
   1  10   7        0.70        1.11      0.74 o 
   2  10   7       17.09       17.27      1.24 o 
   3  10   7        8.08        8.21      0.93 o 
   4  10   7        6.92        7.94      0.89 o 
   5  10   7        5.53        5.72      1.04 o 
   6  10   7        3.44        1.80      0.92 o 
   7  10   7       63.63       66.82      2.97 o 
   8  10   7       13.62        9.40      1.35 o 
   3  11   7        2.07        0.72      0.92 o 
   4  11   7       26.90       28.96      2.05 o 
   5  11   7        0.01       -0.74      1.00 o 
   6  11   7       10.49        7.81      1.33 o 
  -2  -6   8        0.30        0.47      1.04 o 
  -1  -6   8        2.10        1.37      1.01 o 
   0  -6   8        0.44       -1.17      1.17 o 
   1  -6   8        9.55       12.02      1.52 o 
   2  -6   8        8.79        5.92      1.20 o 
   3  -6   8        4.71        3.84      0.95 o 
  -3  -5   8        0.06        0.51      1.04 o 
  -2  -5   8        6.74        5.36      1.25 o 
  -1  -5   8        1.84        1.94      1.96 o 
   0  -5   8        0.43       -0.16      0.85 o 
   1  -5   8        0.59        1.19      0.89 o 
   2  -5   8        0.34       -0.01      0.82 o 
   3  -5   8        1.30        2.03      0.78 o 
   4  -5   8        0.11       -0.45      0.74 o 
   5  -5   8       32.15       33.32      1.81 o 
  -4  -4   8        0.24        0.26      1.05 o 
  -3  -4   8        2.30        1.26      1.07 o 
  -2  -4   8       14.83       15.89      1.68 o 
  -1  -4   8        2.90        2.77      1.01 o 
   0  -4   8        9.84       11.96      1.37 o 
   1  -4   8       26.92       27.50      1.83 o 
   2  -4   8        7.89        9.41      1.49 o 
   3  -4   8       11.67       10.40      1.08 o 
   4  -4   8       26.51       24.85      1.59 o 
   5  -4   8        1.38        0.09      0.79 o 
   6  -4   8        3.38        2.76      1.44 o 
   7  -4   8       15.50       11.66      1.91 o 
  -4  -3   8       18.13       20.96      1.94 o 
  -3  -3   8        9.98        9.92      1.38 o 
  -2  -3   8        1.19        1.99      0.94 o 
  -1  -3   8       15.60       13.04      1.47 o 
   0  -3   8       39.18       44.93      2.33 o 
   1  -3   8       18.74       17.58      1.16 o 
   2  -3   8      108.49      103.39      3.31 o 
   3  -3   8        4.20        4.27      0.82 o 
   4  -3   8        2.81        2.12      0.99 o 
   5  -3   8        4.60        4.08      0.90 o 
   6  -3   8      151.88      163.65      4.48 o 
   7  -3   8        0.01        0.01      0.80 o 
  -5  -2   8       10.39       11.49      1.63 o 
  -4  -2   8        0.95        1.37      1.44 o 
  -3  -2   8       36.08       40.06      2.31 o 
  -2  -2   8        0.03       -0.28      0.82 o 
  -1  -2   8        1.32        2.28      0.95 o 
   0  -2   8       17.27       17.24      1.60 o 
   1  -2   8       24.65       27.33      1.35 o 
   2  -2   8        4.67        5.34      0.80 o 
   3  -2   8       13.88       17.40      1.21 o 
   4  -2   8      211.96      220.30      5.45 o 
   5  -2   8        2.41        3.50      0.92 o 
   6  -2   8       56.70       53.83      2.18 o 
   7  -2   8       27.76       26.81      1.55 o 
   8  -2   8       26.18       27.09      2.09 o 
  -5  -1   8       30.48       29.63      2.27 o 
  -4  -1   8       14.11       17.73      1.72 o 
  -3  -1   8        2.17        1.64      1.04 o 
  -2  -1   8       44.30       43.47      2.33 o 
  -1  -1   8        6.52        5.27      1.22 o 
   0  -1   8       47.16       38.11      2.09 o 
   1  -1   8      295.25      305.87      6.93 o 
   2  -1   8      255.67      237.95     12.13 o 
   3  -1   8       22.01       21.39      1.28 o 
   4  -1   8      220.94      207.44      5.14 o 
   5  -1   8       46.00       46.07      1.83 o 
   6  -1   8       13.32       12.04      1.08 o 
   7  -1   8       31.64       29.35      1.77 o 
   8  -1   8        2.06        0.82      0.75 o 
   9  -1   8        0.28       -0.96      0.96 o 
  -5   0   8        2.38        2.78      1.91 o 
  -4   0   8        8.08        9.59      1.44 o 
  -3   0   8       36.91       37.15      2.65 o 
  -2   0   8        0.16        1.46      0.85 o 
  -1   0   8       13.88       18.21      1.57 o 
   0   0   8      168.30      152.06      6.39 o 
   1   0   8        1.05        1.61      0.77 o 
   2   0   8       66.18       60.04      2.15 o 
   3   0   8       26.67       29.32      1.72 o 
   4   0   8        0.07       -0.13      0.51 o 
   5   0   8       65.91       61.55      2.12 o 
   6   0   8       92.58       95.05      2.87 o 
   7   0   8        6.43        6.03      0.89 o 
   8   0   8       13.79       15.77      1.25 o 
   9   0   8       21.83       22.89      1.85 o 
  -5   1   8       11.94        9.05      2.35 o 
  -4   1   8       14.29       15.71      1.71 o 
  -3   1   8        3.05        2.43      1.17 o 
  -2   1   8       42.83       42.25      2.27 o 
  -1   1   8       11.88        6.91      1.07 o 
   0   1   8       22.37       20.12      1.08 o 
   1   1   8       65.07       76.09      2.16 o 
   2   1   8       45.72       45.94      2.09 o 
   3   1   8       54.10       55.04      1.75 o 
   4   1   8       32.85       29.20      1.24 o 
   5   1   8       22.21       19.89      1.57 o 
   6   1   8       16.51       15.17      1.11 o 
   7   1   8        4.57        5.73      0.85 o 
   8   1   8       56.89       56.65      2.12 o 
   9   1   8        0.00       -0.30      0.70 o 
  10   1   8       90.94       97.54      6.22 o 
  -4   2   8       37.68       46.01      3.91 o 
  -3   2   8        0.23        0.43      0.90 o 
  -2   2   8       13.17       14.36      1.47 o 
  -1   2   8       10.14       11.21      1.78 o 
   0   2   8       16.22       19.12      1.08 o 
   1   2   8        0.00        0.07      0.39 o 
   2   2   8      221.06      224.12      5.23 o 
   3   2   8      119.50      123.79      3.22 o 
   4   2   8      114.79      108.97      2.90 o 
   5   2   8       22.31       23.30      1.11 o 
   6   2   8       54.72       55.39      1.85 o 
   7   2   8       13.07       13.09      0.99 o 
   8   2   8       24.43       27.04      1.32 o 
   9   2   8       43.88       43.35      2.17 o 
  10   2   8       17.41       19.92      2.17 o 
  -4   3   8       23.85       25.31      3.22 o 
  -3   3   8       39.38       43.33      2.41 o 
  -2   3   8        1.48        2.89      1.01 o 
  -1   3   8        0.16       -0.33      0.75 o 
   0   3   8       55.07       57.14      1.80 o 
   1   3   8       29.42       27.44      1.57 o 
   2   3   8       12.34       10.82      1.08 o 
   3   3   8      163.34      168.24      4.12 o 
   4   3   8        1.77        1.43      0.83 o 
   5   3   8      169.46      168.96      4.14 o 
   6   3   8       16.79       16.47      1.03 o 
   7   3   8       59.12       55.72      2.28 o 
   8   3   8       33.70       33.68      1.46 o 
   9   3   8       14.06       11.74      0.99 o 
  10   3   8        4.56        9.13      1.57 o 
  -3   4   8        8.61        5.91      2.09 o 
  -2   4   8        4.08        3.74      1.00 o 
  -1   4   8       40.72       38.08      3.81 o 
   0   4   8       29.77       29.83      1.28 o 
   1   4   8       28.88       27.10      1.21 o 
   2   4   8       87.24       88.30      2.47 o 
   3   4   8       30.22       31.56      1.29 o 
   4   4   8        0.72        0.55      0.46 o 
   5   4   8        3.46        2.72      0.57 o 
   6   4   8      128.92      140.82      3.62 o 
   7   4   8       15.56       16.17      1.06 o 
   8   4   8        0.41        0.76      0.55 o 
   9   4   8        0.14       -0.11      0.71 o 
  10   4   8       44.90       45.29      2.61 o 
  -2   5   8        0.01       -0.77      0.77 o 
  -1   5   8        0.45        0.93      0.59 o 
   0   5   8       48.20       48.38      2.44 o 
   1   5   8       49.39       49.72      1.76 o 
   2   5   8        0.55        0.35      0.62 o 
   3   5   8       15.11       15.44      0.96 o 
   4   5   8        0.20        0.67      0.47 o 
   5   5   8        0.50        0.48      0.52 o 
   6   5   8        8.76       11.10      1.98 o 
   7   5   8        8.46        9.63      0.89 o 
   8   5   8        2.21        1.48      0.66 o 
   9   5   8        3.48        2.38      0.82 o 
  10   5   8       39.03       41.31      4.48 o 
  -3   6   8        1.77        0.61      1.30 o 
  -2   6   8       16.20       17.83      2.26 o 
  -1   6   8        6.32        4.90      0.83 o 
   0   6   8        5.78        6.67      0.98 o 
   1   6   8       44.04       46.11      1.89 o 
   2   6   8        0.00        0.55      0.53 o 
   3   6   8       51.23       53.69      1.87 o 
   4   6   8      134.48      138.89      3.64 o 
   5   6   8      189.17      185.84      4.59 o 
   6   6   8        0.08        1.39      0.62 o 
   7   6   8      334.22      322.38      8.21 o 
   8   6   8        0.30        1.36      0.91 o 
   9   6   8       27.13       24.44      2.35 o 
  10   6   8        7.96       10.33      1.57 o 
  -2   7   8        1.24        2.61      1.48 o 
  -1   7   8        0.35        0.12      0.68 o 
   0   7   8       29.51       33.84      1.84 o 
   1   7   8       34.81       37.84      1.79 o 
   2   7   8      348.47      363.80     14.66 o 
   3   7   8        1.71       -0.04      0.61 o 
   4   7   8       92.68       81.85      2.93 o 
   5   7   8       41.17       33.14      1.51 o 
   6   7   8       92.97       95.50      2.80 o 
   7   7   8        1.27        0.59      0.91 o 
   8   7   8       46.00       47.49      2.31 o 
   9   7   8        2.62        2.52      1.04 o 
  10   7   8        0.25       -0.40      0.82 o 
  -1   8   8       12.30       14.73      1.47 o 
   0   8   8       82.12       85.11      2.69 o 
   1   8   8        3.33        2.73      0.74 o 
   2   8   8      143.70      146.16      4.80 o 
   3   8   8       18.57       21.99      1.37 o 
   4   8   8        0.66        0.56      0.62 o 
   5   8   8       18.52       15.74      1.89 o 
   6   8   8        0.01       -0.09      0.63 o 
   7   8   8       51.51       49.88      2.38 o 
   8   8   8        0.04        0.11      0.74 o 
   9   8   8       27.97       25.87      1.88 o 
  10   8   8       11.25       11.83      2.44 o 
   0   9   8        0.82        1.01      0.78 o 
   1   9   8        5.58        6.03      0.90 o 
   2   9   8       43.04       45.44      1.86 o 
   3   9   8        8.18        8.04      0.90 o 
   4   9   8        3.10        3.74      0.73 o 
   5   9   8        2.70        3.12      0.72 o 
   6   9   8       49.62       53.05      2.49 o 
   7   9   8       54.94       52.71      4.26 o 
   8   9   8       27.34       31.01      2.04 o 
   9   9   8       24.73       21.66      3.35 o 
   2  10   8        2.59        1.95      0.81 o 
   3  10   8       25.33       29.49      1.58 o 
   4  10   8        5.27        5.69      0.88 o 
   5  10   8        0.79       -0.05      0.77 o 
   6  10   8        0.93        2.02      0.90 o 
   7  10   8       14.17       12.26      1.43 o 
   8  10   8       20.83       31.57      3.74 o 
  -1  -5   9        8.49        7.39      1.44 o 
   0  -5   9        3.30        2.49      1.14 o 
   1  -5   9        1.56        1.17      0.98 o 
   2  -5   9        2.49        1.65      1.10 o 
   3  -5   9        0.00       -0.72      0.88 o 
   4  -5   9        1.00        1.01      1.13 o 
  -2  -4   9        0.65       -0.48      1.05 o 
  -1  -4   9        0.24        0.02      1.00 o 
   0  -4   9        9.19       11.66      1.57 o 
   1  -4   9        0.16       -0.44      0.83 o 
   2  -4   9        0.04       -0.56      0.96 o 
   3  -4   9       11.52        6.86      1.27 o 
   4  -4   9        0.69        0.72      0.79 o 
   5  -4   9        0.84        0.72      0.85 o 
  -3  -3   9        2.49        2.83      1.23 o 
  -2  -3   9        0.79        0.85      1.04 o 
  -1  -3   9        6.24        8.90      1.41 o 
   0  -3   9        0.52        1.34      0.94 o 
   1  -3   9        0.03       -0.35      0.80 o 
   2  -3   9        3.99        1.38      0.92 o 
   3  -3   9        0.33       -0.30      0.60 o 
   4  -3   9        1.90        3.69      0.84 o 
   5  -3   9        7.96        7.56      1.68 o 
   6  -3   9       22.71       22.48      1.61 o 
   7  -3   9        2.08        2.59      0.95 o 
  -3  -2   9        2.16        1.90      1.13 o 
  -2  -2   9       28.61       29.97      4.00 o 
  -1  -2   9        0.01        1.51      1.22 o 
   0  -2   9      123.73      126.18      6.13 o 
   1  -2   9        2.78        0.93      0.92 o 
   2  -2   9        0.00       -0.09      0.63 o 
   3  -2   9        1.86        1.57      0.71 o 
   4  -2   9        0.17       -0.74      0.77 o 
   5  -2   9       88.75       86.70      2.89 o 
   6  -2   9        0.00       -0.11      0.75 o 
   7  -2   9       44.92       45.87      2.08 o 
   8  -2   9        9.45        8.43      1.48 o 
  -4  -1   9       26.76       23.67      2.12 o 
  -3  -1   9        4.30        5.24      1.31 o 
  -2  -1   9        8.20        6.79      1.32 o 
  -1  -1   9        3.69        3.70      1.13 o 
   0  -1   9        7.63        8.81      1.35 o 
   1  -1   9        1.24        1.45      1.17 o 
   2  -1   9       32.90       35.56      1.41 o 
   3  -1   9       88.83       81.07      2.61 o 
   4  -1   9       23.19       26.10      1.50 o 
   5  -1   9       44.28       40.49      1.82 o 
   6  -1   9        8.85        8.64      1.07 o 
   7  -1   9        6.54        4.16      0.93 o 
   8  -1   9        0.06        0.70      0.84 o 
  -4   0   9        1.28       -0.49      1.11 o 
  -3   0   9       13.50       11.90      1.78 o 
  -2   0   9       35.13       34.23      2.21 o 
  -1   0   9       36.91       39.28      2.78 o 
   0   0   9      195.21      182.61     13.00 o 
   1   0   9        8.54        8.26      1.26 o 
   2   0   9       46.32       45.72      2.32 o 
   3   0   9       46.01       37.86      1.49 o 
   4   0   9       60.52       51.09      2.49 o 
   5   0   9        6.63        4.94      0.83 o 
   6   0   9        9.43        7.13      1.62 o 
   7   0   9        0.12        1.02      0.72 o 
   8   0   9       26.46       26.57      1.62 o 
   9   0   9        1.95        3.13      1.17 o 
  -4   1   9        9.10        8.26      2.35 o 
  -3   1   9       32.87       35.48      2.30 o 
  -2   1   9       30.15       28.55      2.44 o 
  -1   1   9        2.20        3.42      1.17 o 
   0   1   9        6.05        4.44      1.61 o 
   1   1   9        2.84        3.35      0.95 o 
   2   1   9        7.55        3.25      0.57 o 
   3   1   9        5.27        5.66      0.67 o 
   4   1   9        7.11        4.60      0.97 o 
   5   1   9       59.46       60.81      2.01 o 
   6   1   9        2.08        1.85      0.83 o 
   7   1   9       97.13       94.66      3.58 o 
   8   1   9       14.38       14.39      1.25 o 
   9   1   9        3.03        1.82      0.86 o 
  -3   2   9        0.10        0.47      1.02 o 
  -2   2   9       13.76       11.31      2.17 o 
  -1   2   9       12.69       10.56      1.41 o 
   0   2   9       37.97       38.98      2.24 o 
   1   2   9       33.61       37.82      1.37 o 
   2   2   9       18.25       20.77      2.60 o 
   3   2   9       91.33       92.33      5.48 o 
   4   2   9        4.11        5.36      0.70 o 
   5   2   9       99.98       99.63      3.50 o 
   6   2   9       53.28       55.61      1.95 o 
   7   2   9        2.75        2.89      0.69 o 
   8   2   9       36.14       38.97      1.69 o 
   9   2   9        6.11        9.37      1.51 o 
  10   2   9       18.17       21.61      4.39 o 
  -3   3   9        4.75        4.72      1.30 o 
  -2   3   9       57.16       59.43      3.65 o 
  -1   3   9        0.03        1.06      1.78 o 
   0   3   9      148.43      166.60      5.63 o 
   1   3   9        6.91        8.04      0.72 o 
   2   3   9       93.30      107.57      2.96 o 
   3   3   9        4.98        6.87      1.13 o 
   4   3   9       48.32       46.75      1.69 o 
   5   3   9       16.94       18.76      1.11 o 
   6   3   9       68.74       66.00      2.16 o 
   7   3   9      151.53      158.61      4.11 o 
   8   3   9        0.46       -0.08      0.62 o 
   9   3   9        8.67        9.57      1.00 o 
  10   3   9       29.81       33.75      4.83 o 
  -3   4   9        8.87        7.65      2.44 o 
  -2   4   9       15.39       18.38      1.79 o 
  -1   4   9       11.37       15.24      2.22 o 
   0   4   9        1.72        1.91      1.02 o 
   1   4   9       46.19       46.20      3.08 o 
   2   4   9       12.48       11.76      1.70 o 
   3   4   9      220.76      220.54      5.32 o 
   4   4   9       10.26        8.12      0.97 o 
   5   4   9      105.08       94.30      3.02 o 
   6   4   9       18.65       11.52      0.94 o 
   7   4   9        3.99        5.80      0.99 o 
   8   4   9       16.42       13.48      1.09 o 
   9   4   9        8.01        8.79      0.96 o 
  10   4   9        5.40        6.60      2.09 o 
  -2   5   9       17.06       19.96      1.98 o 
  -1   5   9        2.03        2.78      1.15 o 
   0   5   9        1.15        1.17      1.00 o 
   1   5   9       19.35       17.90      1.17 o 
   2   5   9        5.78        6.56      0.79 o 
   3   5   9       15.93       13.08      1.37 o 
   4   5   9        0.07        0.10      0.54 o 
   5   5   9       12.14        9.56      0.89 o 
   6   5   9       13.39       11.27      0.96 o 
   7   5   9       17.89       15.12      1.50 o 
   8   5   9      206.57      210.94      5.24 o 
   9   5   9        3.41        4.21      0.95 o 
  10   5   9       15.24       13.07      1.42 o 
  -1   6   9        0.09        1.26      1.83 o 
   0   6   9        1.35        0.67      0.68 o 
   1   6   9       18.02       16.50      1.16 o 
   2   6   9        6.60        6.05      0.81 o 
   3   6   9       16.83       17.49      2.17 o 
   4   6   9       36.73       39.97      1.62 o 
   5   6   9        4.12        5.10      0.73 o 
   6   6   9       76.69       75.64      2.41 o 
   7   6   9        1.51        1.53      0.68 o 
   8   6   9       25.39       19.21      1.52 o 
   9   6   9        2.24        1.95      0.93 o 
  10   6   9       28.01       27.09      1.94 o 
  -1   7   9       10.18       11.77      3.91 o 
   0   7   9       13.11       10.24      1.07 o 
   1   7   9        4.23        5.02      1.22 o 
   2   7   9       26.05       29.97      3.62 o 
   3   7   9      136.05      138.39      3.78 o 
   4   7   9       32.33       36.75      1.60 o 
   5   7   9       41.22       37.84      1.64 o 
   6   7   9       27.81       22.86      1.34 o 
   7   7   9        1.09        0.47      0.64 o 
   8   7   9        0.27       -0.46      0.75 o 
   9   7   9        0.23        0.88      0.82 o 
  10   7   9        5.84        7.13      2.17 o 
   0   8   9       12.49       11.62      1.12 o 
   1   8   9        4.19        3.79      1.00 o 
   2   8   9        0.05        0.61      0.78 o 
   3   8   9        2.21        0.63      0.68 o 
   4   8   9        2.71        4.36      0.84 o 
   5   8   9        1.48        0.62      0.66 o 
   6   8   9       24.82       24.03      2.29 o 
   7   8   9        6.85        5.42      1.01 o 
   8   8   9        2.60        2.72      0.93 o 
   9   8   9        5.04        7.25      1.22 o 
   2   9   9       13.70       13.24      1.21 o 
   3   9   9       25.91       24.21      2.57 o 
   4   9   9        0.00       -0.74      0.91 o 
   5   9   9        9.26        9.52      1.08 o 
   6   9   9        1.91        1.04      0.88 o 
   7   9   9       15.82       16.01      1.51 o 
   8   9   9        0.01       -0.41      0.85 o 
   4  10   9       18.02       22.32      1.78 o 
   5  10   9        3.57        2.68      1.03 o 
   6  10   9       15.08       12.19      2.04 o 
   1  -4  10        4.52        3.04      1.29 o 
   2  -4  10        7.68        5.88      1.35 o 
   3  -4  10       10.62       14.36      1.69 o 
  -1  -3  10        3.83        3.80      1.35 o 
   0  -3  10       19.32       25.60      3.83 o 
   1  -3  10        0.87        0.83      1.06 o 
   2  -3  10        3.87        3.51      1.87 o 
   3  -3  10        0.24        0.17      0.94 o 
   4  -3  10        1.24        0.62      0.80 o 
   5  -3  10        0.48        1.14      0.88 o 
  -2  -2  10        2.14        1.94      1.19 o 
  -1  -2  10        2.25        0.57      1.10 o 
   0  -2  10       12.14        9.30      1.46 o 
   1  -2  10        0.89        1.90      1.06 o 
   2  -2  10        2.82        2.19      1.01 o 
   3  -2  10        2.36        2.72      1.17 o 
   4  -2  10        8.72        8.98      1.10 o 
   5  -2  10        0.44        1.14      0.79 o 
   6  -2  10       15.82       17.80      1.52 o 
   7  -2  10        0.54        0.78      1.48 o 
  -2  -1  10        0.42        1.67      1.87 o 
  -1  -1  10        0.58        0.78      0.98 o 
   0  -1  10        4.21        5.70      1.87 o 
   1  -1  10       60.60       51.94      2.77 o 
   2  -1  10        0.01       -0.28      0.85 o 
   3  -1  10       50.03       43.58      2.41 o 
   4  -1  10       22.47       20.84      1.87 o 
   5  -1  10       45.44       45.19      2.62 o 
   6  -1  10        8.47        8.08      1.21 o 
   7  -1  10        8.84       10.52      1.56 o 
  -2   0  10        5.09        3.11      1.21 o 
  -1   0  10       31.30       33.66      2.37 o 
   0   0  10        2.10        2.70      1.09 o 
   1   0  10      133.99      126.35      7.74 o 
   2   0  10        0.19       -0.15      1.30 o 
   3   0  10       19.13       24.36      1.24 o 
   4   0  10        4.25        1.57      1.03 o 
   5   0  10       14.91       16.15      1.62 o 
   6   0  10        0.70        0.94      0.89 o 
   7   0  10        6.52        6.21      1.05 o 
   8   0  10        0.03       -0.30      0.82 o 
  -2   1  10       12.21       13.20      2.26 o 
  -1   1  10       39.83       41.48      2.55 o 
   0   1  10       17.80       17.27      2.61 o 
   1   1  10       13.71        8.26      1.38 o 
   2   1  10        0.18       -0.22      0.89 o 
   3   1  10        7.22        4.02      0.64 o 
   4   1  10        3.24        2.47      0.61 o 
   5   1  10        0.12        0.52      0.57 o 
   6   1  10       19.44       17.94      1.21 o 
   7   1  10       11.65       13.16      1.11 o 
   8   1  10       18.45       17.15      1.68 o 
   9   1  10        0.88        1.09      0.98 o 
  -2   2  10        2.11        2.84      1.23 o 
  -1   2  10        0.88        0.85      1.02 o 
   0   2  10        0.05       -0.81      0.95 o 
   1   2  10        4.01        3.77      1.10 o 
   2   2  10        3.36        2.86      1.06 o 
   3   2  10       46.03       43.26      1.65 o 
   4   2  10        3.86        4.70      0.70 o 
   5   2  10        1.30        0.97      0.54 o 
   6   2  10       53.69       57.13      2.06 o 
   7   2  10        4.50        4.41      0.81 o 
   8   2  10        5.40        4.64      0.85 o 
   9   2  10        2.36        2.66      0.79 o 
  -2   3  10        2.78        3.50      1.30 o 
  -1   3  10        6.20        5.05      1.31 o 
   0   3  10       11.25        8.71      1.44 o 
   1   3  10       67.11       74.16      4.87 o 
   2   3  10       10.98        9.53      0.85 o 
   3   3  10       58.11       72.57      2.29 o 
   4   3  10        0.17        0.78      0.56 o 
   5   3  10       10.75       15.45      1.08 o 
   6   3  10        0.10        0.55      0.77 o 
   7   3  10       86.44       95.96      3.23 o 
   8   3  10        6.12        3.50      0.80 o 
   9   3  10       31.39       32.78      1.69 o 
  -2   4  10       12.63        8.31      1.52 o 
  -1   4  10       12.89       12.23      1.70 o 
   0   4  10       19.99       19.45      2.22 o 
   1   4  10       13.93       10.45      1.48 o 
   2   4  10       26.88       31.30      1.87 o 
   3   4  10        1.12        1.37      0.61 o 
   4   4  10        8.52       10.00      0.89 o 
   5   4  10       13.20        9.89      0.89 o 
   6   4  10       32.56       28.77      1.98 o 
   7   4  10        5.95        4.78      0.82 o 
   8   4  10       15.15       17.59      1.28 o 
   9   4  10        7.26        4.57      0.85 o 
  -1   5  10        6.35        7.05      1.50 o 
   0   5  10       20.76       22.79      2.12 o 
   1   5  10       38.34       38.19      2.87 o 
   2   5  10       15.99       14.83      1.07 o 
   3   5  10       11.94       11.88      1.84 o 
   4   5  10        6.16        4.92      0.79 o 
   5   5  10        0.00       -0.53      0.55 o 
   6   5  10        0.31        0.13      0.60 o 
   7   5  10       16.59       17.72      1.88 o 
   8   5  10       76.25       79.88      2.65 o 
   9   5  10        2.02        2.17      1.04 o 
   0   6  10        1.00        0.96      1.21 o 
   1   6  10       13.80       13.36      1.69 o 
   2   6  10       19.59       23.49      1.34 o 
   3   6  10        3.74        5.62      1.20 o 
   4   6  10        0.01       -0.54      0.54 o 
   5   6  10        0.65        0.86      0.64 o 
   6   6  10       10.79       11.91      1.06 o 
   7   6  10       45.98       44.17      3.32 o 
   8   6  10        0.84        1.37      0.88 o 
   9   6  10        5.52        4.69      1.09 o 
   0   7  10        4.71        3.97      2.22 o 
   1   7  10        0.47       -0.23      1.17 o 
   2   7  10        8.23        8.22      0.99 o 
   3   7  10        1.62        1.67      0.72 o 
   4   7  10        4.77        3.58      0.78 o 
   5   7  10       13.90       14.63      1.21 o 
   6   7  10       17.42       17.50      1.66 o 
   7   7  10        0.45        0.52      0.78 o 
   8   7  10       25.67       24.75      2.13 o 
   9   7  10        0.05        1.84      0.96 o 
   2   8  10       52.89       55.00      2.49 o 
   3   8  10       37.15       39.13      1.86 o 
   4   8  10        6.96        5.68      0.94 o 
   5   8  10        0.70        2.10      1.05 o 
   6   8  10       24.44       23.96      1.82 o 
   7   8  10       24.89       23.89      1.79 o 
   8   8  10        0.80        0.01      1.17 o 
   4   9  10        1.21        1.98      0.86 o 
   5   9  10        0.62        0.85      0.81 o 
   6   9  10        1.52        2.88      1.39 o 
   7   9  10       11.08       10.74      1.42 o 
   1  -2  11        0.15        0.40      1.15 o 
   2  -2  11        0.41        0.02      1.04 o 
   3  -2  11        0.51        0.93      1.01 o 
   4  -2  11       11.26       11.93      1.68 o 
   5  -2  11        4.47        3.67      1.27 o 
   0  -1  11        5.69        4.83      1.48 o 
   1  -1  11       30.03       26.89      2.31 o 
   2  -1  11        0.05       -0.88      0.88 o 
   3  -1  11       16.40       18.70      1.94 o 
   4  -1  11        6.07        8.28      1.50 o 
   5  -1  11       15.79       11.59      1.62 o 
   6  -1  11        0.03       -0.31      0.84 o 
   0   0  11        2.77        4.77      1.34 o 
   1   0  11        0.26        1.02      1.13 o 
   2   0  11        3.76        2.86      1.14 o 
   3   0  11        1.67        2.05      1.14 o 
   4   0  11        7.21        8.85      1.48 o 
   5   0  11       19.39       22.28      2.24 o 
   6   0  11        1.92        3.44      1.04 o 
   7   0  11        6.83        5.34      1.61 o 
  -1   1  11       10.94       12.11      1.83 o 
   0   1  11        1.60       -0.70      1.52 o 
   1   1  11       27.63       30.79      2.43 o 
   2   1  11        0.87        1.60      1.04 o 
   3   1  11       20.00       19.36      3.31 o 
   4   1  11        0.10       -0.13      1.22 o 
   5   1  11       11.87       11.15      1.03 o 
   6   1  11        5.23        6.01      1.52 o 
   7   1  11        3.02        2.58      1.20 o 
   8   1  11       18.64       20.57      1.46 o 
  -1   2  11       13.15       15.45      1.93 o 
   0   2  11        5.85        8.43      1.60 o 
   1   2  11        4.15        2.48      1.19 o 
   2   2  11        1.18        1.97      1.48 o 
   3   2  11       19.14       18.30      1.84 o 
   4   2  11        4.06        2.11      0.66 o 
   5   2  11       50.09       49.86      1.93 o 
   6   2  11        1.63        2.71      1.12 o 
   7   2  11       71.61       80.61      3.53 o 
   8   2  11        0.10       -0.28      0.77 o 
   0   3  11        4.37        4.48      1.32 o 
   1   3  11        1.24        2.38      1.25 o 
   2   3  11       18.76       20.92      2.00 o 
   3   3  11       23.63       23.30      2.03 o 
   4   3  11       17.18       18.25      2.21 o 
   5   3  11       17.45       16.43      1.21 o 
   6   3  11        5.14        8.18      0.97 o 
   7   3  11        0.14        0.51      0.82 o 
   8   3  11        0.01        0.59      0.77 o 
   0   4  11       19.90       16.70      2.61 o 
   1   4  11        1.69        3.99      1.32 o 
   2   4  11        8.44       11.66      1.60 o 
   3   4  11       15.00       13.74      2.44 o 
   4   4  11        7.61        2.67      1.04 o 
   5   4  11       14.17       15.51      1.15 o 
   6   4  11        0.43        0.70      0.68 o 
   7   4  11       66.52       67.85      2.40 o 
   8   4  11       11.01       11.32      1.15 o 
   0   5  11        1.02        0.96      1.96 o 
   1   5  11       12.96       14.66      1.85 o 
   2   5  11       24.94       27.97      2.70 o 
   3   5  11        6.45        5.63      0.96 o 
   4   5  11       10.44        8.70      0.94 o 
   5   5  11        4.38        4.83      0.97 o 
   6   5  11        0.19       -0.30      0.63 o 
   7   5  11        0.01        0.20      0.70 o 
   8   5  11        3.49        2.36      0.94 o 
   1   6  11        4.34        3.21      1.41 o 
   2   6  11       13.55       11.38      1.78 o 
   3   6  11        0.03        0.27      0.74 o 
   4   6  11       10.30       10.83      1.05 o 
   5   6  11        0.03       -0.05      0.70 o 
   6   6  11       18.78       17.57      1.29 o 
   7   6  11       11.46       14.24      1.23 o 
   8   6  11       32.98       32.88      1.73 o 
   2   7  11       20.73       27.44      2.43 o 
   3   7  11       24.72       26.20      1.57 o 
   4   7  11        7.46       10.89      1.09 o 
   5   7  11        3.88        2.08      0.81 o 
   6   7  11       21.25       23.18      1.50 o 
   7   7  11       14.20       13.95      1.26 o 
   8   7  11        2.51        2.44      1.91 o 
   4   8  11        1.28        2.59      0.86 o 
   5   8  11        1.16        0.96      0.77 o 
   6   8  11        1.42        2.06      0.83 o 
   3   0  12        0.52        0.25      1.15 o 
   4   0  12        5.17        2.90      1.29 o 
   2   1  12        0.31       -0.14      1.44 o 
   3   1  12        1.70        0.81      1.15 o 
   4   1  12        0.44       -1.00      1.00 o 
   5   1  12        0.10       -0.52      1.13 o 
   6   1  12        3.37        3.66      0.86 o 
   2   2  12        3.27        2.48      1.26 o 
   3   2  12        5.48        7.75      3.31 o 
   4   2  12        0.01        0.76      1.14 o 
   5   2  12        3.73        4.23      1.29 o 
   6   2  12        2.83        2.08      0.81 o 
   2   3  12        4.53        5.94      1.50 o 
   3   3  12        7.59       10.07      2.04 o 
   4   3  12        4.40        3.99      1.38 o 
   5   3  12        2.81        1.44      1.20 o 
   6   3  12       14.50       12.94      1.20 o 
   7   3  12       30.11       40.25      1.96 o 
   2   4  12        0.04        0.11      1.23 o 
   3   4  12       31.34       33.20      5.18 o 
   4   4  12        2.17        3.09      1.29 o 
   5   4  12       19.26       22.17      1.44 o 
   6   4  12        3.04        1.95      0.82 o 
   7   4  12       25.35       30.32      1.71 o 
   3   5  12        0.49        1.41      1.31 o 
   4   5  12        7.69        8.56      2.09 o 
   5   5  12        0.00       -0.68      0.68 o 
   6   5  12        7.71        8.47      1.40 o 
   7   5  12        7.47        6.23      1.98 o 
   4   6  12        1.05        0.67      1.44 o 
   5   6  12        0.18        0.21      0.75 o 
   6   6  12       10.29       10.86      1.16 o 
                                                 
